# Supplementary material for: The GPCR repertoire in the demosponge Amphimedon queenslandica: insights into the GPCR system at the early divergence of animals
Source: BMC Evol Biol. 2014 Dec 21;14:270. doi: 10.1186/s12862-014-0270-4 (PMC4302439; doi:10.1186/s12862-014-0270-4)
Supplement: Additional file 2: — Blast hits of sponge Glutamate , Rhodopsin and Adhesion GPCR families against GPCR repertoires from eumetazoan and bilaterian GPCRs. [file 12862_2014_270_MOESM2_ESM.xlsx]

## Sheet: Adhesion
Sponge Adhesion GPCRs Blast results
Query	Renamed IDs	Gene	Top 10 Hits	E-value	Description
PAC:15701718	Aq701718	Aqu1.203190
			SPU_015163-tr	1.76546e-36	156 SPU_015163-tr pep:novel supercontig:GCA_000002235.2:Scaffold1250:27685:49419:1 gene:SPU_015163 transcript:SPU_015163-tr description:""
			SPU_008926-tr	5.99354e-34	324 SPU_008926-tr pep:novel supercontig:GCA_000002235.2:Scaffold100:804827:829892:-1 gene:SPU_008926 transcript:SPU_008926-tr description:""
			SPU_021953-tr	7.2053e-32	307 SPU_021953-tr pep:known supercontig:GCA_000002235.2:Scaffold2859:54186:60892:1 gene:SPU_021953 transcript:SPU_021953-tr description:""
			SPU_005849-tr	7.76139e-31	212 SPU_005849-tr pep:known supercontig:GCA_000002235.2:Scaffold182:596204:607137:1 gene:SPU_005849 transcript:SPU_005849-tr description:""
			SPU_008821-tr	2.89219e-30	152 SPU_008821-tr pep:novel supercontig:GCA_000002235.2:Scaffold3095:52443:61354:-1 gene:SPU_008821 transcript:SPU_008821-tr description:""
			SPU_001056-tr	5.94662e-29	278 SPU_001056-tr pep:known supercontig:GCA_000002235.2:Scaffold191:609334:619215:1 gene:SPU_001056 transcript:SPU_001056-tr description:""
			NEMVEDRAFT_v1g199785-PA	3.03995e-28	94 NEMVEDRAFT_v1g199785-PA pep:known scaffold:ASM20922v1:scaffold_17:761589:777503:-1 gene:NEMVEDRAFT_v1g199785 transcript:NEMVEDRAFT_v1g199785-RA description:""
			SPU_006276-tr	4.6057e-28	169 SPU_006276-tr pep:novel supercontig:GCA_000002235.2:Scaffold837:272853:295439:-1 gene:SPU_006276 transcript:SPU_006276-tr description:""
			SPU_017521-tr	5.10604e-27	243 SPU_017521-tr pep:novel supercontig:GCA_000002235.2:Scaffold2239:37713:51470:-1 gene:SPU_017521 transcript:SPU_017521-tr description:""
			SPU_016723-tr	8.07127e-27	181 SPU_016723-tr pep:novel supercontig:GCA_000002235.2:Scaffold67:539527:557710:-1 gene:SPU_016723 transcript:SPU_016723-tr description:""
PAC:15705926	Aq705926	Aqu1.207398
			SPU_015163-tr	9.3841e-28	156 SPU_015163-tr pep:novel supercontig:GCA_000002235.2:Scaffold1250:27685:49419:1 gene:SPU_015163 transcript:SPU_015163-tr description:""
			NEMVEDRAFT_v1g238736-PA	2.96256e-24	90 NEMVEDRAFT_v1g238736-PA pep:known scaffold:ASM20922v1:scaffold_8:359739:388540:-1 gene:NEMVEDRAFT_v1g238736 transcript:NEMVEDRAFT_v1g238736-RA description:""
			SPU_021953-tr	2.98941e-24	307 SPU_021953-tr pep:known supercontig:GCA_000002235.2:Scaffold2859:54186:60892:1 gene:SPU_021953 transcript:SPU_021953-tr description:""
			SPU_005849-tr	8.40807e-24	212 SPU_005849-tr pep:known supercontig:GCA_000002235.2:Scaffold182:596204:607137:1 gene:SPU_005849 transcript:SPU_005849-tr description:""
			NEMVEDRAFT_v1g199785-PA	6.58693e-23	94 NEMVEDRAFT_v1g199785-PA pep:known scaffold:ASM20922v1:scaffold_17:761589:777503:-1 gene:NEMVEDRAFT_v1g199785 transcript:NEMVEDRAFT_v1g199785-RA description:""
		GPR112	ENSP00000377699	9.55958e-23	42 ENSP00000377699 pep:known chromosome:GRCh37:X:135383122:135499047:1 gene:ENSG00000156920 transcript:ENST00000394143 gene_biotype:protein_coding transcript_biotype:protein_coding
		GPR112	ENSP00000287534	1.0658e-22	43 ENSP00000287534 pep:known chromosome:GRCh37:X:135387012:135519215:1 gene:ENSG00000156920 transcript:ENST00000287534 gene_biotype:protein_coding transcript_biotype:protein_coding
			SPU_000730-tr	3.35384e-22	166 SPU_000730-tr pep:novel supercontig:GCA_000002235.2:Scaffold573:329268:359319:1 gene:SPU_000730 transcript:SPU_000730-tr description:""
			SPU_008926-tr	2.56517e-21	324 SPU_008926-tr pep:novel supercontig:GCA_000002235.2:Scaffold100:804827:829892:-1 gene:SPU_008926 transcript:SPU_008926-tr description:""
		GPR64	ENSP00000344972	6.65079e-21	20 ENSP00000344972 pep:novel chromosome:GRCh37:X:19008128:19100861:-1 gene:ENSG00000173698 transcript:ENST00000340581 gene_biotype:protein_coding transcript_biotype:protein_coding
PAC:15707415	Aq707415	Aqu1.208887
		GPR64	ENSP00000369198	5.03256e-17	19 ENSP00000369198 pep:known chromosome:GRCh37:X:19007432:19140677:-1 gene:ENSG00000173698 transcript:ENST00000379869 gene_biotype:protein_coding transcript_biotype:protein_coding
		GPR64	ENSP00000344972	5.47785e-17	20 ENSP00000344972 pep:novel chromosome:GRCh37:X:19008128:19100861:-1 gene:ENSG00000173698 transcript:ENST00000340581 gene_biotype:protein_coding transcript_biotype:protein_coding
			SPU_021953-tr	3.80617e-16	307 SPU_021953-tr pep:known supercontig:GCA_000002235.2:Scaffold2859:54186:60892:1 gene:SPU_021953 transcript:SPU_021953-tr description:""
			NEMVEDRAFT_v1g199785-PA	3.68397e-15	94 NEMVEDRAFT_v1g199785-PA pep:known scaffold:ASM20922v1:scaffold_17:761589:777503:-1 gene:NEMVEDRAFT_v1g199785 transcript:NEMVEDRAFT_v1g199785-RA description:""
		GPR112	ENSP00000377699	7.83837e-15	42 ENSP00000377699 pep:known chromosome:GRCh37:X:135383122:135499047:1 gene:ENSG00000156920 transcript:ENST00000394143 gene_biotype:protein_coding transcript_biotype:protein_coding
			SPU_015163-tr	1.07011e-14	156 SPU_015163-tr pep:novel supercontig:GCA_000002235.2:Scaffold1250:27685:49419:1 gene:SPU_015163 transcript:SPU_015163-tr description:""
		GPR112	ENSP00000287534	1.11139e-14	43 ENSP00000287534 pep:known chromosome:GRCh37:X:135387012:135519215:1 gene:ENSG00000156920 transcript:ENST00000287534 gene_biotype:protein_coding transcript_biotype:protein_coding
			SPU_005849-tr	2.8334e-14	212 SPU_005849-tr pep:known supercontig:GCA_000002235.2:Scaffold182:596204:607137:1 gene:SPU_005849 transcript:SPU_005849-tr description:""
		GPR126	ENSP00000356580	3.21636e-14	9 ENSP00000356580 pep:known chromosome:GRCh37:6:142622996:142767391:1 gene:ENSG00000112414 transcript:ENST00000367608 gene_biotype:protein_coding transcript_biotype:protein_coding
			SPU_000730-tr	3.32321e-14	166 SPU_000730-tr pep:novel supercontig:GCA_000002235.2:Scaffold573:329268:359319:1 gene:SPU_000730 transcript:SPU_000730-tr description:""
PAC:15711607	Aq711607	Aqu1.213079
			SPU_008605-tr	4.73233e-28	305 SPU_008605-tr pep:known supercontig:GCA_000002235.2:Scaffold1212:90137:100745:1 gene:SPU_008605 transcript:SPU_008605-tr description:""
			SPU_015163-tr	2.89214e-27	156 SPU_015163-tr pep:novel supercontig:GCA_000002235.2:Scaffold1250:27685:49419:1 gene:SPU_015163 transcript:SPU_015163-tr description:""
			SPU_005849-tr	3.62886e-27	212 SPU_005849-tr pep:known supercontig:GCA_000002235.2:Scaffold182:596204:607137:1 gene:SPU_005849 transcript:SPU_005849-tr description:""
		GPR126	ENSP00000356581	4.28597e-27	10 ENSP00000356581 pep:known chromosome:GRCh37:6:142623066:142767385:1 gene:ENSG00000112414 transcript:ENST00000367609 gene_biotype:protein_coding transcript_biotype:protein_coding
		GPR126	ENSP00000356580	4.58342e-27	9 ENSP00000356580 pep:known chromosome:GRCh37:6:142622996:142767391:1 gene:ENSG00000112414 transcript:ENST00000367608 gene_biotype:protein_coding transcript_biotype:protein_coding
		GPR112	ENSP00000377699	2.55252e-25	42 ENSP00000377699 pep:known chromosome:GRCh37:X:135383122:135499047:1 gene:ENSG00000156920 transcript:ENST00000394143 gene_biotype:protein_coding transcript_biotype:protein_coding
		GPR112	ENSP00000287534	3.53162e-25	43 ENSP00000287534 pep:known chromosome:GRCh37:X:135387012:135519215:1 gene:ENSG00000156920 transcript:ENST00000287534 gene_biotype:protein_coding transcript_biotype:protein_coding
			SPU_027546-tr	1.13528e-24	207 SPU_027546-tr pep:novel supercontig:GCA_000002235.2:Scaffold70:782181:807033:-1 gene:SPU_027546 transcript:SPU_027546-tr description:""
			SPU_015160-tr	1.71408e-24	218 SPU_015160-tr pep:novel supercontig:GCA_000002235.2:Scaffold313:583946:593490:1 gene:SPU_015160 transcript:SPU_015160-tr description:""
			SPU_026092-tr	4.15677e-24	221 SPU_026092-tr pep:known supercontig:GCA_000002235.2:Scaffold65:463600:492481:-1 gene:SPU_026092 transcript:SPU_026092-tr description:""
PAC:15712029	Aq712029	Aqu1.213501
			SPU_001671-tr	7.43126e-66	276 SPU_001671-tr pep:novel supercontig:GCA_000002235.2:Scaffold191:212888:237161:-1 gene:SPU_001671 transcript:SPU_001671-tr description:""
			SPU_005849-tr	4.26709e-41	212 SPU_005849-tr pep:known supercontig:GCA_000002235.2:Scaffold182:596204:607137:1 gene:SPU_005849 transcript:SPU_005849-tr description:""
			SPU_015163-tr	5.80069e-40	156 SPU_015163-tr pep:novel supercontig:GCA_000002235.2:Scaffold1250:27685:49419:1 gene:SPU_015163 transcript:SPU_015163-tr description:""
			NEMVEDRAFT_v1g199785-PA	8.61393e-39	94 NEMVEDRAFT_v1g199785-PA pep:known scaffold:ASM20922v1:scaffold_17:761589:777503:-1 gene:NEMVEDRAFT_v1g199785 transcript:NEMVEDRAFT_v1g199785-RA description:""
			SPU_008926-tr	4.66528e-37	324 SPU_008926-tr pep:novel supercontig:GCA_000002235.2:Scaffold100:804827:829892:-1 gene:SPU_008926 transcript:SPU_008926-tr description:""
			gi|320168508|gb|EFW45407.1|	2.2279e-36	404 gi|320168508|gb|EFW45407.1| predicted protein [Capsaspora owczarzaki ATCC
			SPU_008821-tr	3.87149e-36	152 SPU_008821-tr pep:novel supercontig:GCA_000002235.2:Scaffold3095:52443:61354:-1 gene:SPU_008821 transcript:SPU_008821-tr description:""
			gi|320168546|gb|EFW45445.1|	9.42735e-35	403 gi|320168546|gb|EFW45445.1| hypothetical protein CAOG_03451 [Capsaspora
			SPU_006276-tr	1.40333e-34	169 SPU_006276-tr pep:novel supercontig:GCA_000002235.2:Scaffold837:272853:295439:-1 gene:SPU_006276 transcript:SPU_006276-tr description:""
			SPU_008605-tr	2.68823e-34	305 SPU_008605-tr pep:known supercontig:GCA_000002235.2:Scaffold1212:90137:100745:1 gene:SPU_008605 transcript:SPU_008605-tr description:""
PAC:15712840	Aq712840	Aqu1.214312
			NEMVEDRAFT_v1g238736-PA	1.94946e-51	90 NEMVEDRAFT_v1g238736-PA pep:known scaffold:ASM20922v1:scaffold_8:359739:388540:-1 gene:NEMVEDRAFT_v1g238736 transcript:NEMVEDRAFT_v1g238736-RA description:""
			SPU_008926-tr	7.00126e-50	324 SPU_008926-tr pep:novel supercontig:GCA_000002235.2:Scaffold100:804827:829892:-1 gene:SPU_008926 transcript:SPU_008926-tr description:""
			SPU_008821-tr	7.08086e-50	152 SPU_008821-tr pep:novel supercontig:GCA_000002235.2:Scaffold3095:52443:61354:-1 gene:SPU_008821 transcript:SPU_008821-tr description:""
			SPU_001056-tr	4.11973e-49	278 SPU_001056-tr pep:known supercontig:GCA_000002235.2:Scaffold191:609334:619215:1 gene:SPU_001056 transcript:SPU_001056-tr description:""
			SPU_012362-tr	4.32243e-47	283 SPU_012362-tr pep:known supercontig:GCA_000002235.2:Scaffold1576:53696:69779:1 gene:SPU_012362 transcript:SPU_012362-tr description:""
			SPU_016723-tr	2.94665e-46	181 SPU_016723-tr pep:novel supercontig:GCA_000002235.2:Scaffold67:539527:557710:-1 gene:SPU_016723 transcript:SPU_016723-tr description:""
			SPU_006276-tr	2.76885e-45	169 SPU_006276-tr pep:novel supercontig:GCA_000002235.2:Scaffold837:272853:295439:-1 gene:SPU_006276 transcript:SPU_006276-tr description:""
			SPU_002303-tr	3.08664e-45	172 SPU_002303-tr pep:novel supercontig:GCA_000002235.2:Scaffold533:34019:49462:-1 gene:SPU_002303 transcript:SPU_002303-tr description:""
			SPU_005849-tr	8.3829e-45	212 SPU_005849-tr pep:known supercontig:GCA_000002235.2:Scaffold182:596204:607137:1 gene:SPU_005849 transcript:SPU_005849-tr description:""
			SPU_026092-tr	1.69776e-44	221 SPU_026092-tr pep:known supercontig:GCA_000002235.2:Scaffold65:463600:492481:-1 gene:SPU_026092 transcript:SPU_026092-tr description:""
PAC:15712844	Aq712844	Aqu1.214316
			SPU_008926-tr	3.07331e-40	324 SPU_008926-tr pep:novel supercontig:GCA_000002235.2:Scaffold100:804827:829892:-1 gene:SPU_008926 transcript:SPU_008926-tr description:""
			SPU_005849-tr	4.17977e-38	212 SPU_005849-tr pep:known supercontig:GCA_000002235.2:Scaffold182:596204:607137:1 gene:SPU_005849 transcript:SPU_005849-tr description:""
			NEMVEDRAFT_v1g238736-PA	4.51037e-38	90 NEMVEDRAFT_v1g238736-PA pep:known scaffold:ASM20922v1:scaffold_8:359739:388540:-1 gene:NEMVEDRAFT_v1g238736 transcript:NEMVEDRAFT_v1g238736-RA description:""
			SPU_008605-tr	7.88361e-38	305 SPU_008605-tr pep:known supercontig:GCA_000002235.2:Scaffold1212:90137:100745:1 gene:SPU_008605 transcript:SPU_008605-tr description:""
		GPR126	ENSP00000356581	1.07953e-37	10 ENSP00000356581 pep:known chromosome:GRCh37:6:142623066:142767385:1 gene:ENSG00000112414 transcript:ENST00000367609 gene_biotype:protein_coding transcript_biotype:protein_coding
		GPR126	ENSP00000356580	1.3944e-37	9 ENSP00000356580 pep:known chromosome:GRCh37:6:142622996:142767391:1 gene:ENSG00000112414 transcript:ENST00000367608 gene_biotype:protein_coding transcript_biotype:protein_coding
			SPU_016723-tr	4.1855e-37	181 SPU_016723-tr pep:novel supercontig:GCA_000002235.2:Scaffold67:539527:557710:-1 gene:SPU_016723 transcript:SPU_016723-tr description:""
			SPU_008821-tr	4.18037e-36	152 SPU_008821-tr pep:novel supercontig:GCA_000002235.2:Scaffold3095:52443:61354:-1 gene:SPU_008821 transcript:SPU_008821-tr description:""
			SPU_007915-tr	4.26432e-36	183 SPU_007915-tr pep:novel supercontig:GCA_000002235.2:Scaffold1710:203411:233485:1 gene:SPU_007915 transcript:SPU_007915-tr description:""
			SPU_001056-tr	1.51961e-35	278 SPU_001056-tr pep:known supercontig:GCA_000002235.2:Scaffold191:609334:619215:1 gene:SPU_001056 transcript:SPU_001056-tr description:""
PAC:15712845	Aq712845	Aqu1.214317
			SPU_005849-tr	2.2028e-50	212 SPU_005849-tr pep:known supercontig:GCA_000002235.2:Scaffold182:596204:607137:1 gene:SPU_005849 transcript:SPU_005849-tr description:""
			SPU_016723-tr	1.05245e-48	181 SPU_016723-tr pep:novel supercontig:GCA_000002235.2:Scaffold67:539527:557710:-1 gene:SPU_016723 transcript:SPU_016723-tr description:""
			NEMVEDRAFT_v1g238736-PA	1.47757e-48	90 NEMVEDRAFT_v1g238736-PA pep:known scaffold:ASM20922v1:scaffold_8:359739:388540:-1 gene:NEMVEDRAFT_v1g238736 transcript:NEMVEDRAFT_v1g238736-RA description:""
			SPU_008821-tr	9.15362e-47	152 SPU_008821-tr pep:novel supercontig:GCA_000002235.2:Scaffold3095:52443:61354:-1 gene:SPU_008821 transcript:SPU_008821-tr description:""
			SPU_001056-tr	1.61814e-46	278 SPU_001056-tr pep:known supercontig:GCA_000002235.2:Scaffold191:609334:619215:1 gene:SPU_001056 transcript:SPU_001056-tr description:""
			SPU_008605-tr	1.66534e-44	305 SPU_008605-tr pep:known supercontig:GCA_000002235.2:Scaffold1212:90137:100745:1 gene:SPU_008605 transcript:SPU_008605-tr description:""
		GPR126	ENSP00000356581	3.99891e-44	10 ENSP00000356581 pep:known chromosome:GRCh37:6:142623066:142767385:1 gene:ENSG00000112414 transcript:ENST00000367609 gene_biotype:protein_coding transcript_biotype:protein_coding
		GPR126	ENSP00000356580	5.50512e-44	9 ENSP00000356580 pep:known chromosome:GRCh37:6:142622996:142767391:1 gene:ENSG00000112414 transcript:ENST00000367608 gene_biotype:protein_coding transcript_biotype:protein_coding
			NEMVEDRAFT_v1g199785-PA	1.02032e-43	94 NEMVEDRAFT_v1g199785-PA pep:known scaffold:ASM20922v1:scaffold_17:761589:777503:-1 gene:NEMVEDRAFT_v1g199785 transcript:NEMVEDRAFT_v1g199785-RA description:""
			SPU_008926-tr	2.27086e-43	324 SPU_008926-tr pep:novel supercontig:GCA_000002235.2:Scaffold100:804827:829892:-1 gene:SPU_008926 transcript:SPU_008926-tr description:""
PAC:15714390	Aq714390	Aqu1.215862
			SPU_013498-tr	1.16699e-31	154 SPU_013498-tr pep:novel supercontig:GCA_000002235.2:Scaffold644:234070:256970:1 gene:SPU_013498 transcript:SPU_013498-tr description:""
			NEMVEDRAFT_v1g25584-PA	1.23112e-31	102 NEMVEDRAFT_v1g25584-PA pep:known scaffold:ASM20922v1:scaffold_39:683173:687473:-1 gene:NEMVEDRAFT_v1g25584 transcript:NEMVEDRAFT_v1g25584-RA description:""
		CD97	ENSP00000242786	8.06732e-30	55 ENSP00000242786 pep:known chromosome:GRCh37:19:14492256:14519533:1 gene:ENSG00000123146 transcript:ENST00000242786 gene_biotype:protein_coding transcript_biotype:protein_coding
		CD97	ENSP00000349918	8.91493e-30	54 ENSP00000349918 pep:known chromosome:GRCh37:19:14492247:14519537:1 gene:ENSG00000123146 transcript:ENST00000357355 gene_biotype:protein_coding transcript_biotype:protein_coding
		CD97	ENSP00000351413	1.21539e-29	53 ENSP00000351413 pep:known chromosome:GRCh37:19:14491968:14519087:1 gene:ENSG00000123146 transcript:ENST00000358600 gene_biotype:protein_coding transcript_biotype:protein_coding
			SPU_019231-tr	1.44004e-29	241 SPU_019231-tr pep:novel supercontig:GCA_000002235.2:Scaffold267:372357:405956:1 gene:SPU_019231 transcript:SPU_019231-tr description:""
			TriadP24251	3.24399e-29	342 TriadP24251 pep:novel scaffold:ASM15027v1:scaffold_4:6996352:6997892:-1 gene:TriadG24251 transcript:TriadT24251 description:""
			SPU_006950-tr	1.24284e-28	170 SPU_006950-tr pep:novel supercontig:GCA_000002235.2:Scaffold748:62807:86020:-1 gene:SPU_006950 transcript:SPU_006950-tr description:""
			SPU_001566-tr	2.15814e-28	171 SPU_001566-tr pep:novel supercontig:GCA_000002235.2:Scaffold748:69119:78810:-1 gene:SPU_001566 transcript:SPU_001566-tr description:""
			SPU_003929-tr	3.60356e-27	242 SPU_003929-tr pep:known supercontig:GCA_000002235.2:Scaffold1010:70380:127679:-1 gene:SPU_003929 transcript:SPU_003929-tr description:""
PAC:15714837	Aq714837	Aqu1.216309
			SPU_005849-tr	1.01404e-24	212 SPU_005849-tr pep:known supercontig:GCA_000002235.2:Scaffold182:596204:607137:1 gene:SPU_005849 transcript:SPU_005849-tr description:""
			SPU_021953-tr	2.97903e-22	307 SPU_021953-tr pep:known supercontig:GCA_000002235.2:Scaffold2859:54186:60892:1 gene:SPU_021953 transcript:SPU_021953-tr description:""
		GPR112	ENSP00000287534	1.72029e-21	43 ENSP00000287534 pep:known chromosome:GRCh37:X:135387012:135519215:1 gene:ENSG00000156920 transcript:ENST00000287534 gene_biotype:protein_coding transcript_biotype:protein_coding
		GPR112	ENSP00000377699	2.62166e-21	42 ENSP00000377699 pep:known chromosome:GRCh37:X:135383122:135499047:1 gene:ENSG00000156920 transcript:ENST00000394143 gene_biotype:protein_coding transcript_biotype:protein_coding
			SPU_021956-tr	7.1435e-21	306 SPU_021956-tr pep:novel supercontig:GCA_000002235.2:Scaffold2859:32482:45269:-1 gene:SPU_021956 transcript:SPU_021956-tr description:""
			SPU_017521-tr	2.44482e-20	243 SPU_017521-tr pep:novel supercontig:GCA_000002235.2:Scaffold2239:37713:51470:-1 gene:SPU_017521 transcript:SPU_017521-tr description:""
			NEMVEDRAFT_v1g238736-PA	2.97112e-19	90 NEMVEDRAFT_v1g238736-PA pep:known scaffold:ASM20922v1:scaffold_8:359739:388540:-1 gene:NEMVEDRAFT_v1g238736 transcript:NEMVEDRAFT_v1g238736-RA description:""
			NEMVEDRAFT_v1g199785-PA	1.40586e-18	94 NEMVEDRAFT_v1g199785-PA pep:known scaffold:ASM20922v1:scaffold_17:761589:777503:-1 gene:NEMVEDRAFT_v1g199785 transcript:NEMVEDRAFT_v1g199785-RA description:""
		GPR64	ENSP00000369198	2.09836e-18	19 ENSP00000369198 pep:known chromosome:GRCh37:X:19007432:19140677:-1 gene:ENSG00000173698 transcript:ENST00000379869 gene_biotype:protein_coding transcript_biotype:protein_coding
		GPR64	ENSP00000344972	2.32606e-18	20 ENSP00000344972 pep:novel chromosome:GRCh37:X:19008128:19100861:-1 gene:ENSG00000173698 transcript:ENST00000340581 gene_biotype:protein_coding transcript_biotype:protein_coding
PAC:15715470	Aq715470	Aqu1.216942
			gi|320168546|gb|EFW45445.1|	1.75125e-07	403 gi|320168546|gb|EFW45445.1| hypothetical protein CAOG_03451 [Capsaspora
			gi|326432739|gb|EGD78309.1|	7.08225e-07	396 gi|326432739|gb|EGD78309.1| hypothetical protein PTSG_09376 [Salpingoeca sp.
			gi|320170490|gb|EFW47389.1|	9.11291e-07	401 gi|320170490|gb|EFW47389.1| conserved hypothetical protein [Capsaspora
			SPU_001056-tr	1.7626e-06	278 SPU_001056-tr pep:known supercontig:GCA_000002235.2:Scaffold191:609334:619215:1 gene:SPU_001056 transcript:SPU_001056-tr description:""
			SPU_003929-tr	1.7967e-06	242 SPU_003929-tr pep:known supercontig:GCA_000002235.2:Scaffold1010:70380:127679:-1 gene:SPU_003929 transcript:SPU_003929-tr description:""
			SPU_008224-tr	1.98668e-06	149 SPU_008224-tr pep:novel supercontig:GCA_000002235.2:Scaffold913:83557:87591:1 gene:SPU_008224 transcript:SPU_008224-tr description:""
			NEMVEDRAFT_v1g13642-PA	3.19103e-06	124 NEMVEDRAFT_v1g13642-PA pep:known scaffold:ASM20922v1:scaffold_297:86559:89609:-1 gene:NEMVEDRAFT_v1g13642 transcript:NEMVEDRAFT_v1g13642-RA description:""
		GPR56	ENSP00000455215	5.20159e-06	66 ENSP00000455215 pep:known chromosome:GRCh37:16:57653910:57698940:1 gene:ENSG00000205336 transcript:ENST00000568909 gene_biotype:protein_coding transcript_biotype:protein_coding
		LPHN2	ENSP00000353006	7.32438e-06	40 ENSP00000353006 pep:known chromosome:GRCh37:1:82165455:82457110:1 gene:ENSG00000117114 transcript:ENST00000359929 gene_biotype:protein_coding transcript_biotype:protein_coding
		LPHN2	ENSP00000359756	8.46104e-06	37 ENSP00000359756 pep:known chromosome:GRCh37:1:81771851:82457052:1 gene:ENSG00000117114 transcript:ENST00000370721 gene_biotype:protein_coding transcript_biotype:protein_coding
PAC:15715471	Aq715471	Aqu1.216943
			SPU_001671-tr	3.44075e-24	276 SPU_001671-tr pep:novel supercontig:GCA_000002235.2:Scaffold191:212888:237161:-1 gene:SPU_001671 transcript:SPU_001671-tr description:""
			SPU_026092-tr	5.1366e-16	221 SPU_026092-tr pep:known supercontig:GCA_000002235.2:Scaffold65:463600:492481:-1 gene:SPU_026092 transcript:SPU_026092-tr description:""
			SPU_014777-tr	7.3903e-16	231 SPU_014777-tr pep:known supercontig:GCA_000002235.2:Scaffold1546:200995:251169:1 gene:SPU_014777 transcript:SPU_014777-tr description:""
			NEMVEDRAFT_v1g238736-PA	5.85035e-14	90 NEMVEDRAFT_v1g238736-PA pep:known scaffold:ASM20922v1:scaffold_8:359739:388540:-1 gene:NEMVEDRAFT_v1g238736 transcript:NEMVEDRAFT_v1g238736-RA description:""
			SPU_007742-tr	7.96348e-14	222 SPU_007742-tr pep:novel supercontig:GCA_000002235.2:Scaffold65:465765:478794:-1 gene:SPU_007742 transcript:SPU_007742-tr description:""
			NEMVEDRAFT_v1g199785-PA	1.3198e-13	94 NEMVEDRAFT_v1g199785-PA pep:known scaffold:ASM20922v1:scaffold_17:761589:777503:-1 gene:NEMVEDRAFT_v1g199785 transcript:NEMVEDRAFT_v1g199785-RA description:""
			SPU_011655-tr	1.32918e-13	202 SPU_011655-tr pep:novel supercontig:GCA_000002235.2:Scaffold42:718915:758691:-1 gene:SPU_011655 transcript:SPU_011655-tr description:""
			SPU_003929-tr	7.39541e-13	242 SPU_003929-tr pep:known supercontig:GCA_000002235.2:Scaffold1010:70380:127679:-1 gene:SPU_003929 transcript:SPU_003929-tr description:""
			SPU_026721-tr	7.99733e-13	215 SPU_026721-tr pep:novel supercontig:GCA_000002235.2:Scaffold1725:206945:255234:-1 gene:SPU_026721 transcript:SPU_026721-tr description:""
		LPHN1	ENSP00000340688	9.19956e-13	52 ENSP00000340688 pep:known chromosome:GRCh37:19:14260750:14316999:-1 gene:ENSG00000072071 transcript:ENST00000340736 gene_biotype:protein_coding transcript_biotype:protein_coding
PAC:15715659	Aq715659	Aqu1.217131
		LPHN3	ENSP00000460376	1.48428e-29	1 ENSP00000460376 pep:known chromosome:GRCh37:HSCHR4_2_CTG9:62362906:62958553:1 gene:ENSG00000262515 transcript:ENST00000573960 gene_biotype:protein_coding transcript_biotype:protein_coding
		LPHN2	ENSP00000359756	3.09137e-28	37 ENSP00000359756 pep:known chromosome:GRCh37:1:81771851:82457052:1 gene:ENSG00000117114 transcript:ENST00000370721 gene_biotype:protein_coding transcript_biotype:protein_coding
		LPHN2	ENSP00000353006	3.36562e-28	40 ENSP00000353006 pep:known chromosome:GRCh37:1:82165455:82457110:1 gene:ENSG00000117114 transcript:ENST00000359929 gene_biotype:protein_coding transcript_biotype:protein_coding
			NEMVEDRAFT_v1g24490-PA	9.64782e-28	103 NEMVEDRAFT_v1g24490-PA pep:known scaffold:ASM20922v1:scaffold_39:708616:711011:-1 gene:NEMVEDRAFT_v1g24490 transcript:NEMVEDRAFT_v1g24490-RA description:""
		LPHN3	ENSP00000459568	1.47241e-27	2 ENSP00000459568 pep:novel chromosome:GRCh37:HSCHR4_2_CTG9:62363012:62958622:1 gene:ENSG00000262515 transcript:ENST00000576469 gene_biotype:protein_coding transcript_biotype:protein_coding
		LPHN1	ENSP00000340688	1.29525e-25	52 ENSP00000340688 pep:known chromosome:GRCh37:19:14260750:14316999:-1 gene:ENSG00000072071 transcript:ENST00000340736 gene_biotype:protein_coding transcript_biotype:protein_coding
		LPHN2	ENSP00000359762	2.07686e-24	38 ENSP00000359762 pep:known chromosome:GRCh37:1:81771851:82457052:1 gene:ENSG00000117114 transcript:ENST00000370727 gene_biotype:protein_coding transcript_biotype:protein_coding
		LPHN2	ENSP00000359760	2.1207e-24	39 ENSP00000359760 pep:known chromosome:GRCh37:1:81771851:82457052:1 gene:ENSG00000117114 transcript:ENST00000370725 gene_biotype:protein_coding transcript_biotype:protein_coding
			SPU_003929-tr	2.4572e-21	242 SPU_003929-tr pep:known supercontig:GCA_000002235.2:Scaffold1010:70380:127679:-1 gene:SPU_003929 transcript:SPU_003929-tr description:""
			NEMVEDRAFT_v1g25584-PA	7.48588e-20	102 NEMVEDRAFT_v1g25584-PA pep:known scaffold:ASM20922v1:scaffold_39:683173:687473:-1 gene:NEMVEDRAFT_v1g25584 transcript:NEMVEDRAFT_v1g25584-RA description:""
PAC:15716310	Aq716310	Aqu1.217782
			NEMVEDRAFT_v1g202568-PA	5.69078e-25	100 NEMVEDRAFT_v1g202568-PA pep:known scaffold:ASM20922v1:scaffold_36:587073:588641:1 gene:NEMVEDRAFT_v1g202568 transcript:NEMVEDRAFT_v1g202568-RA description:""
		GPR157	ENSP00000366628	4.87259e-13	48 ENSP00000366628 pep:known chromosome:GRCh37:1:9160364:9189229:-1 gene:ENSG00000180758 transcript:ENST00000377411 gene_biotype:protein_coding transcript_biotype:protein_coding
			FGSG_01861	1.30555e-05	428 FGSG_01861
			tr|C9SX74|C9SX74_VERA1	2.01821e-05	412 tr|C9SX74|C9SX74_VERA1 G-protein coupled receptor OS=Verticillium albo-atrum
			VDAG_04611	2.15298e-05	437 VDAG_04611
			gi|320168701|gb|EFW45600.1|	2.28392e-05	402 gi|320168701|gb|EFW45600.1| G protein-coupled receptor [Capsaspora owczarzaki
			tr|C7Z6L9|C7Z6L9_NECH7	3.03301e-05	421 tr|C7Z6L9|C7Z6L9_NECH7 Putative uncharacterized protein OS=Nectria haematococca
		GPR157	ENSP00000411172	3.67625e-05	49 ENSP00000411172 pep:known chromosome:GRCh37:1:9164390:9189183:-1 gene:ENSG00000180758 transcript:ENST00000414642 gene_biotype:protein_coding transcript_biotype:protein_coding
			tr|C9SA53|C9SA53_VERA1	8.00645e-05	413 tr|C9SA53|C9SA53_VERA1 G-protein coupled receptor OS=Verticillium albo-atrum
			VDAG_02846	0.000101767	435 VDAG_02846
PAC:15716311	Aq716311	Aqu1.217783
		GPR157	ENSP00000366628	1.92611e-13	48 ENSP00000366628 pep:known chromosome:GRCh37:1:9160364:9189229:-1 gene:ENSG00000180758 transcript:ENST00000377411 gene_biotype:protein_coding transcript_biotype:protein_coding
			NEMVEDRAFT_v1g202568-PA	9.54742e-12	100 NEMVEDRAFT_v1g202568-PA pep:known scaffold:ASM20922v1:scaffold_36:587073:588641:1 gene:NEMVEDRAFT_v1g202568 transcript:NEMVEDRAFT_v1g202568-RA description:""
			SPU_007755-tr	4.7233e-06	282 SPU_007755-tr pep:novel supercontig:GCA_000002235.2:Scaffold1063:132482:134188:-1 gene:SPU_007755 transcript:SPU_007755-tr description:""
		GPR157	ENSP00000411172	7.4858e-05	49 ENSP00000411172 pep:known chromosome:GRCh37:1:9164390:9189183:-1 gene:ENSG00000180758 transcript:ENST00000414642 gene_biotype:protein_coding transcript_biotype:protein_coding
			FVEG_07395	0.000101897	431 FVEG_07395
			FOXG_04274	0.000147645	430 FOXG_04274
			TriadP61852	0.000647758	384 TriadP61852 pep:novel scaffold:ASM15027v1:scaffold_30:108805:116586:1 gene:TriadG61852 transcript:TriadT61852 description:""
			tr|C9SA53|C9SA53_VERA1	0.000782681	413 tr|C9SA53|C9SA53_VERA1 G-protein coupled receptor OS=Verticillium albo-atrum
			VDAG_02846	0.000837607	435 VDAG_02846
			VDAG_04611	0.00188844	437 VDAG_04611
PAC:15716762	Aq716762	Aqu1.218234
			SPU_002720-tr	6.70449e-30	261 SPU_002720-tr pep:novel supercontig:GCA_000002235.2:Scaffold2597:23755:33193:-1 gene:SPU_002720 transcript:SPU_002720-tr description:""
			SPU_001056-tr	2.78277e-28	278 SPU_001056-tr pep:known supercontig:GCA_000002235.2:Scaffold191:609334:619215:1 gene:SPU_001056 transcript:SPU_001056-tr description:""
			SPU_016723-tr	6.15422e-28	181 SPU_016723-tr pep:novel supercontig:GCA_000002235.2:Scaffold67:539527:557710:-1 gene:SPU_016723 transcript:SPU_016723-tr description:""
			SPU_006276-tr	3.77933e-26	169 SPU_006276-tr pep:novel supercontig:GCA_000002235.2:Scaffold837:272853:295439:-1 gene:SPU_006276 transcript:SPU_006276-tr description:""
			SPU_024932-tr	1.27953e-25	225 SPU_024932-tr pep:known supercontig:GCA_000002235.2:Scaffold396:251036:261217:-1 gene:SPU_024932 transcript:SPU_024932-tr description:""
			SPU_012653-tr	3.1899e-24	219 SPU_012653-tr pep:novel supercontig:GCA_000002235.2:Scaffold1850:138611:154040:-1 gene:SPU_012653 transcript:SPU_012653-tr description:""
			SPU_021953-tr	6.04208e-24	307 SPU_021953-tr pep:known supercontig:GCA_000002235.2:Scaffold2859:54186:60892:1 gene:SPU_021953 transcript:SPU_021953-tr description:""
			SPU_005849-tr	6.3716e-24	212 SPU_005849-tr pep:known supercontig:GCA_000002235.2:Scaffold182:596204:607137:1 gene:SPU_005849 transcript:SPU_005849-tr description:""
			SPU_008926-tr	1.27153e-23	324 SPU_008926-tr pep:novel supercontig:GCA_000002235.2:Scaffold100:804827:829892:-1 gene:SPU_008926 transcript:SPU_008926-tr description:""
			SPU_010440-tr	2.01561e-23	198 SPU_010440-tr pep:novel supercontig:GCA_000002235.2:Scaffold101:439252:456830:-1 gene:SPU_010440 transcript:SPU_010440-tr description:""
PAC:15716767	Aq716767	Aqu1.218239
			SPU_001671-tr	1.43292e-92	276 SPU_001671-tr pep:novel supercontig:GCA_000002235.2:Scaffold191:212888:237161:-1 gene:SPU_001671 transcript:SPU_001671-tr description:""
			SPU_005904-tr	7.90872e-07	173 SPU_005904-tr pep:novel supercontig:GCA_000002235.2:Scaffold3546:14387:18959:-1 gene:SPU_005904 transcript:SPU_005904-tr description:""
			SPU_013084-tr	5.71629e-05	286 SPU_013084-tr pep:novel supercontig:GCA_000002235.2:Scaffold63:885420:912437:1 gene:SPU_013084 transcript:SPU_013084-tr description:""
			SPU_019694-tr	8.56557e-05	302 SPU_019694-tr pep:novel supercontig:GCA_000002235.2:Scaffold3625:19983:46033:1 gene:SPU_019694 transcript:SPU_019694-tr description:""
			SPU_027722-tr	0.000248084	257 SPU_027722-tr pep:novel supercontig:GCA_000002235.2:Scaffold128:522727:550457:1 gene:SPU_027722 transcript:SPU_027722-tr description:""
			SPU_017226-tr	0.140312	277 SPU_017226-tr pep:novel supercontig:GCA_000002235.2:Scaffold191:268411:280247:1 gene:SPU_017226 transcript:SPU_017226-tr description:""
			TriadP57837	0.147024	356 TriadP57837 pep:novel scaffold:ASM15027v1:scaffold_7:504371:513662:-1 gene:TriadG57837 transcript:TriadT57837 description:""
			TriadP54306	0.167161	333 TriadP54306 pep:novel scaffold:ASM15027v1:scaffold_3:2843516:2856400:-1 gene:TriadG54306 transcript:TriadT54306 description:""
			NEMVEDRAFT_v1g242046-PA	0.432747	106 NEMVEDRAFT_v1g242046-PA pep:known scaffold:ASM20922v1:scaffold_55:883171:904998:1 gene:NEMVEDRAFT_v1g242046 transcript:NEMVEDRAFT_v1g242046-RA description:""
			TriadP60087	0.725004	370 TriadP60087 pep:novel scaffold:ASM15027v1:scaffold_13:1640730:1647826:1 gene:TriadG60087 transcript:TriadT60087 description:""
PAC:15717362	Aq717362	Aqu1.218834
			SPU_021953-tr	2.26186e-41	307 SPU_021953-tr pep:known supercontig:GCA_000002235.2:Scaffold2859:54186:60892:1 gene:SPU_021953 transcript:SPU_021953-tr description:""
			SPU_014777-tr	3.55192e-41	231 SPU_014777-tr pep:known supercontig:GCA_000002235.2:Scaffold1546:200995:251169:1 gene:SPU_014777 transcript:SPU_014777-tr description:""
			SPU_001056-tr	1.44527e-39	278 SPU_001056-tr pep:known supercontig:GCA_000002235.2:Scaffold191:609334:619215:1 gene:SPU_001056 transcript:SPU_001056-tr description:""
			SPU_016723-tr	2.03039e-39	181 SPU_016723-tr pep:novel supercontig:GCA_000002235.2:Scaffold67:539527:557710:-1 gene:SPU_016723 transcript:SPU_016723-tr description:""
			SPU_004681-tr	3.11434e-38	320 SPU_004681-tr pep:novel supercontig:GCA_000002235.2:Scaffold751:164641:170060:-1 gene:SPU_004681 transcript:SPU_004681-tr description:""
			SPU_025098-tr	1.3795e-37	295 SPU_025098-tr pep:novel supercontig:GCA_000002235.2:Scaffold1411:49221:54089:1 gene:SPU_025098 transcript:SPU_025098-tr description:""
			SPU_010042-tr	5.38405e-37	229 SPU_010042-tr pep:known supercontig:GCA_000002235.2:Scaffold2537:22955:27339:1 gene:SPU_010042 transcript:SPU_010042-tr description:""
			SPU_010196-tr	6.20702e-37	192 SPU_010196-tr pep:novel supercontig:GCA_000002235.2:Scaffold947:105826:116050:1 gene:SPU_010196 transcript:SPU_010196-tr description:""
			NEMVEDRAFT_v1g238736-PA	3.52784e-36	90 NEMVEDRAFT_v1g238736-PA pep:known scaffold:ASM20922v1:scaffold_8:359739:388540:-1 gene:NEMVEDRAFT_v1g238736 transcript:NEMVEDRAFT_v1g238736-RA description:""
			SPU_007915-tr	4.49896e-36	183 SPU_007915-tr pep:novel supercontig:GCA_000002235.2:Scaffold1710:203411:233485:1 gene:SPU_007915 transcript:SPU_007915-tr description:""
PAC:15718102	Aq718102	Aqu1.219574
			NEMVEDRAFT_v1g202568-PA	6.91456e-22	100 NEMVEDRAFT_v1g202568-PA pep:known scaffold:ASM20922v1:scaffold_36:587073:588641:1 gene:NEMVEDRAFT_v1g202568 transcript:NEMVEDRAFT_v1g202568-RA description:""
		GPR157	ENSP00000366628	4.82151e-15	48 ENSP00000366628 pep:known chromosome:GRCh37:1:9160364:9189229:-1 gene:ENSG00000180758 transcript:ENST00000377411 gene_biotype:protein_coding transcript_biotype:protein_coding
		GPR157	ENSP00000411172	9.31212e-10	49 ENSP00000411172 pep:known chromosome:GRCh37:1:9164390:9189183:-1 gene:ENSG00000180758 transcript:ENST00000414642 gene_biotype:protein_coding transcript_biotype:protein_coding
		GHRHR	ENSP00000320180	3.79233e-05	75 ENSP00000320180 pep:known chromosome:GRCh37:7:31003638:31019143:1 gene:ENSG00000106128 transcript:ENST00000326139 gene_biotype:protein_coding transcript_biotype:protein_coding
			gi|320168701|gb|EFW45600.1|	6.54892e-05	402 gi|320168701|gb|EFW45600.1| G protein-coupled receptor [Capsaspora owczarzaki
		CRHR2	ENSP00000340943	7.31213e-05	74 ENSP00000340943 pep:known chromosome:GRCh37:7:30692863:30739719:-1 gene:ENSG00000106113 transcript:ENST00000348438 gene_biotype:protein_coding transcript_biotype:protein_coding
			SPU_024566-tr	0.000222274	284 SPU_024566-tr pep:novel supercontig:GCA_000002235.2:Scaffold74:339503:354246:-1 gene:SPU_024566 transcript:SPU_024566-tr description:""
			tr|A6RPI6|A6RPI6_BOTFB	0.000237144	422 tr|A6RPI6|A6RPI6_BOTFB Putative uncharacterized protein OS=Botryotinia
			SPU_003929-tr	0.000587615	242 SPU_003929-tr pep:known supercontig:GCA_000002235.2:Scaffold1010:70380:127679:-1 gene:SPU_003929 transcript:SPU_003929-tr description:""
			TriadP61846	0.000935812	381 TriadP61846 pep:novel scaffold:ASM15027v1:scaffold_30:30699:43402:1 gene:TriadG61846 transcript:TriadT61846 description:""
PAC:15718113	Aq718113	Aqu1.219585
			NEMVEDRAFT_v1g202568-PA	1.03844e-29	100 NEMVEDRAFT_v1g202568-PA pep:known scaffold:ASM20922v1:scaffold_36:587073:588641:1 gene:NEMVEDRAFT_v1g202568 transcript:NEMVEDRAFT_v1g202568-RA description:""
		GPR157	ENSP00000366628	2.50023e-23	48 ENSP00000366628 pep:known chromosome:GRCh37:1:9160364:9189229:-1 gene:ENSG00000180758 transcript:ENST00000377411 gene_biotype:protein_coding transcript_biotype:protein_coding
		GPR157	ENSP00000411172	1.6942e-13	49 ENSP00000411172 pep:known chromosome:GRCh37:1:9164390:9189183:-1 gene:ENSG00000180758 transcript:ENST00000414642 gene_biotype:protein_coding transcript_biotype:protein_coding
			SPU_015163-tr	1.01203e-05	156 SPU_015163-tr pep:novel supercontig:GCA_000002235.2:Scaffold1250:27685:49419:1 gene:SPU_015163 transcript:SPU_015163-tr description:""
			TriadP61852	1.81128e-05	384 TriadP61852 pep:novel scaffold:ASM15027v1:scaffold_30:108805:116586:1 gene:TriadG61852 transcript:TriadT61852 description:""
			tr|A6RPI6|A6RPI6_BOTFB	3.38057e-05	422 tr|A6RPI6|A6RPI6_BOTFB Putative uncharacterized protein OS=Botryotinia
			VDAG_02846	8.29389e-05	435 VDAG_02846
			tr|C9SA53|C9SA53_VERA1	9.33828e-05	413 tr|C9SA53|C9SA53_VERA1 G-protein coupled receptor OS=Verticillium albo-atrum
			NEMVEDRAFT_v1g78835-PA	0.000168392	86 NEMVEDRAFT_v1g78835-PA pep:known scaffold:ASM20922v1:scaffold_1:1679435:1687464:-1 gene:NEMVEDRAFT_v1g78835 transcript:NEMVEDRAFT_v1g78835-RA description:""
			tr|Q7SFU4|Q7SFU4_NEUCR	0.000344557	408 tr|Q7SFU4|Q7SFU4_NEUCR Predicted protein OS=Neurospora crassa GN=90C4.060 PE=4
PAC:15718116	Aq718116	Aqu1.219588
			NEMVEDRAFT_v1g202568-PA	2.55389e-25	100 NEMVEDRAFT_v1g202568-PA pep:known scaffold:ASM20922v1:scaffold_36:587073:588641:1 gene:NEMVEDRAFT_v1g202568 transcript:NEMVEDRAFT_v1g202568-RA description:""
		GPR157	ENSP00000366628	4.07854e-19	48 ENSP00000366628 pep:known chromosome:GRCh37:1:9160364:9189229:-1 gene:ENSG00000180758 transcript:ENST00000377411 gene_biotype:protein_coding transcript_biotype:protein_coding
		GPR157	ENSP00000411172	6.77467e-12	49 ENSP00000411172 pep:known chromosome:GRCh37:1:9164390:9189183:-1 gene:ENSG00000180758 transcript:ENST00000414642 gene_biotype:protein_coding transcript_biotype:protein_coding
			MGG_11962	1.22007e-05	433 MGG_11962
			tr|Q7SFU4|Q7SFU4_NEUCR	0.000282129	408 tr|Q7SFU4|Q7SFU4_NEUCR Predicted protein OS=Neurospora crassa GN=90C4.060 PE=4
			gi|320168701|gb|EFW45600.1|	0.000324601	402 gi|320168701|gb|EFW45600.1| G protein-coupled receptor [Capsaspora owczarzaki
			SPU_021832-tr	0.00226932	310 SPU_021832-tr pep:novel supercontig:GCA_000002235.2:Scaffold778:48894:83145:1 gene:SPU_021832 transcript:SPU_021832-tr description:""
		CELSR1	ENSP00000262738	0.0024304	65 ENSP00000262738 pep:known chromosome:GRCh37:22:46756731:46933067:-1 gene:ENSG00000075275 transcript:ENST00000262738 gene_biotype:protein_coding transcript_biotype:protein_coding
			TriadP57663	0.00293506	353 TriadP57663 pep:novel scaffold:ASM15027v1:scaffold_6:4969237:4970884:-1 gene:TriadG57663 transcript:TriadT57663 description:""
			SPU_008605-tr	0.00422936	305 SPU_008605-tr pep:known supercontig:GCA_000002235.2:Scaffold1212:90137:100745:1 gene:SPU_008605 transcript:SPU_008605-tr description:""
PAC:15718143	Aq718143	Aqu1.219615
			NEMVEDRAFT_v1g202568-PA	8.15956e-31	100 NEMVEDRAFT_v1g202568-PA pep:known scaffold:ASM20922v1:scaffold_36:587073:588641:1 gene:NEMVEDRAFT_v1g202568 transcript:NEMVEDRAFT_v1g202568-RA description:""
		GPR157	ENSP00000366628	1.22985e-19	48 ENSP00000366628 pep:known chromosome:GRCh37:1:9160364:9189229:-1 gene:ENSG00000180758 transcript:ENST00000377411 gene_biotype:protein_coding transcript_biotype:protein_coding
		GPR157	ENSP00000411172	2.01114e-09	49 ENSP00000411172 pep:known chromosome:GRCh37:1:9164390:9189183:-1 gene:ENSG00000180758 transcript:ENST00000414642 gene_biotype:protein_coding transcript_biotype:protein_coding
			gi|320162962|gb|EFW39861.1|	1.49418e-06	406 gi|320162962|gb|EFW39861.1| hypothetical protein CAOG_00386 [Capsaspora
			tr|C9SA53|C9SA53_VERA1	7.56699e-06	413 tr|C9SA53|C9SA53_VERA1 G-protein coupled receptor OS=Verticillium albo-atrum
			VDAG_02846	8.0887e-06	435 VDAG_02846
			MGG_11962	2.88184e-05	433 MGG_11962
			SPU_015160-tr	3.11677e-05	218 SPU_015160-tr pep:novel supercontig:GCA_000002235.2:Scaffold313:583946:593490:1 gene:SPU_015160 transcript:SPU_015160-tr description:""
			tr|C7Z6L9|C7Z6L9_NECH7	3.21006e-05	421 tr|C7Z6L9|C7Z6L9_NECH7 Putative uncharacterized protein OS=Nectria haematococca
			gi|320168701|gb|EFW45600.1|	8.98829e-05	402 gi|320168701|gb|EFW45600.1| G protein-coupled receptor [Capsaspora owczarzaki
PAC:15719847	Aq719847	Aqu1.221319
			SPU_008605-tr	3.52746e-32	305 SPU_008605-tr pep:known supercontig:GCA_000002235.2:Scaffold1212:90137:100745:1 gene:SPU_008605 transcript:SPU_008605-tr description:""
			SPU_015163-tr	1.46439e-29	156 SPU_015163-tr pep:novel supercontig:GCA_000002235.2:Scaffold1250:27685:49419:1 gene:SPU_015163 transcript:SPU_015163-tr description:""
			SPU_005849-tr	1.7207e-28	212 SPU_005849-tr pep:known supercontig:GCA_000002235.2:Scaffold182:596204:607137:1 gene:SPU_005849 transcript:SPU_005849-tr description:""
		GPR126	ENSP00000356581	1.32918e-27	10 ENSP00000356581 pep:known chromosome:GRCh37:6:142623066:142767385:1 gene:ENSG00000112414 transcript:ENST00000367609 gene_biotype:protein_coding transcript_biotype:protein_coding
		GPR126	ENSP00000356580	1.55018e-27	9 ENSP00000356580 pep:known chromosome:GRCh37:6:142622996:142767391:1 gene:ENSG00000112414 transcript:ENST00000367608 gene_biotype:protein_coding transcript_biotype:protein_coding
			SPU_012362-tr	2.01208e-27	283 SPU_012362-tr pep:known supercontig:GCA_000002235.2:Scaffold1576:53696:69779:1 gene:SPU_012362 transcript:SPU_012362-tr description:""
			SPU_015160-tr	1.45847e-26	218 SPU_015160-tr pep:novel supercontig:GCA_000002235.2:Scaffold313:583946:593490:1 gene:SPU_015160 transcript:SPU_015160-tr description:""
			SPU_004614-tr	3.04802e-26	155 SPU_004614-tr pep:novel supercontig:GCA_000002235.2:Scaffold1283:114449:124633:-1 gene:SPU_004614 transcript:SPU_004614-tr description:""
			SPU_026092-tr	4.75175e-26	221 SPU_026092-tr pep:known supercontig:GCA_000002235.2:Scaffold65:463600:492481:-1 gene:SPU_026092 transcript:SPU_026092-tr description:""
			SPU_012065-tr	6.23248e-26	139 SPU_012065-tr pep:novel supercontig:GCA_000002235.2:Scaffold8:1105828:1130119:1 gene:SPU_012065 transcript:SPU_012065-tr description:""
PAC:15721507	Aq721507	Aqu1.222979
			SPU_012063-tr	2.8209e-09	274 SPU_012063-tr pep:novel supercontig:GCA_000002235.2:Scaffold469:525715:533221:-1 gene:SPU_012063 transcript:SPU_012063-tr description:""
			SPU_008513-tr	2.61738e-08	196 SPU_008513-tr pep:novel supercontig:GCA_000002235.2:Scaffold995:132713:138246:1 gene:SPU_008513 transcript:SPU_008513-tr description:""
			gi|320162962|gb|EFW39861.1|	2.62162e-06	406 gi|320162962|gb|EFW39861.1| hypothetical protein CAOG_00386 [Capsaspora
			SPU_005178-tr	3.16559e-06	275 SPU_005178-tr pep:novel supercontig:GCA_000002235.2:Scaffold469:549888:553417:-1 gene:SPU_005178 transcript:SPU_005178-tr description:""
			SPU_001494-tr	4.14672e-06	204 SPU_001494-tr pep:novel supercontig:GCA_000002235.2:Scaffold70:49581:70105:-1 gene:SPU_001494 transcript:SPU_001494-tr description:""
			SPU_002654-tr	4.60857e-06	208 SPU_002654-tr pep:known supercontig:GCA_000002235.2:Scaffold1:856077:859681:-1 gene:SPU_002654 transcript:SPU_002654-tr description:""
			NEMVEDRAFT_v1g212781-PA	1.89995e-05	119 NEMVEDRAFT_v1g212781-PA pep:known scaffold:ASM20922v1:scaffold_162:513098:516256:1 gene:NEMVEDRAFT_v1g212781 transcript:NEMVEDRAFT_v1g212781-RA description:""
			SPU_016662-tr	2.14379e-05	239 SPU_016662-tr pep:novel supercontig:GCA_000002235.2:Scaffold339:200214:203068:1 gene:SPU_016662 transcript:SPU_016662-tr description:""
			NEMVEDRAFT_v1g206150-PA	2.62185e-05	109 NEMVEDRAFT_v1g206150-PA pep:known scaffold:ASM20922v1:scaffold_66:859425:865731:1 gene:NEMVEDRAFT_v1g206150 transcript:NEMVEDRAFT_v1g206150-RA description:""
			SPU_021642-tr	3.49986e-05	146 SPU_021642-tr pep:novel supercontig:GCA_000002235.2:Scaffold14626:6603:20420:-1 gene:SPU_021642 transcript:SPU_021642-tr description:""
PAC:15722211	Aq722211	Aqu1.223683
			TriadP59341	1.06909e-46	359 TriadP59341 pep:novel scaffold:ASM15027v1:scaffold_10:1573835:1582878:1 gene:TriadG59341 transcript:TriadT59341 description:""
		LPHN3	ENSP00000459568	2.15813e-46	2 ENSP00000459568 pep:novel chromosome:GRCh37:HSCHR4_2_CTG9:62363012:62958622:1 gene:ENSG00000262515 transcript:ENST00000576469 gene_biotype:protein_coding transcript_biotype:protein_coding
			SPU_006950-tr	2.95127e-46	170 SPU_006950-tr pep:novel supercontig:GCA_000002235.2:Scaffold748:62807:86020:-1 gene:SPU_006950 transcript:SPU_006950-tr description:""
		LPHN3	ENSP00000460376	2.21147e-45	1 ENSP00000460376 pep:known chromosome:GRCh37:HSCHR4_2_CTG9:62362906:62958553:1 gene:ENSG00000262515 transcript:ENST00000573960 gene_biotype:protein_coding transcript_biotype:protein_coding
			TriadP57362	1.28516e-43	350 TriadP57362 pep:novel scaffold:ASM15027v1:scaffold_6:2395743:2402313:1 gene:TriadG57362 transcript:TriadT57362 description:""
			NEMVEDRAFT_v1g125574-PA	1.79791e-43	121 NEMVEDRAFT_v1g125574-PA pep:known scaffold:ASM20922v1:scaffold_221:171690:177954:-1 gene:NEMVEDRAFT_v1g125574 transcript:NEMVEDRAFT_v1g125574-RA description:""
		LPHN1	ENSP00000340688	3.67872e-43	52 ENSP00000340688 pep:known chromosome:GRCh37:19:14260750:14316999:-1 gene:ENSG00000072071 transcript:ENST00000340736 gene_biotype:protein_coding transcript_biotype:protein_coding
			SPU_013498-tr	3.86188e-43	154 SPU_013498-tr pep:novel supercontig:GCA_000002235.2:Scaffold644:234070:256970:1 gene:SPU_013498 transcript:SPU_013498-tr description:""
			SPU_003929-tr	2.22438e-42	242 SPU_003929-tr pep:known supercontig:GCA_000002235.2:Scaffold1010:70380:127679:-1 gene:SPU_003929 transcript:SPU_003929-tr description:""
			TriadP61846	1.35353e-41	381 TriadP61846 pep:novel scaffold:ASM15027v1:scaffold_30:30699:43402:1 gene:TriadG61846 transcript:TriadT61846 description:""
PAC:15722288	Aq722288	Aqu1.223760
			SPU_015163-tr	4.10734e-34	156 SPU_015163-tr pep:novel supercontig:GCA_000002235.2:Scaffold1250:27685:49419:1 gene:SPU_015163 transcript:SPU_015163-tr description:""
			SPU_008926-tr	5.41358e-32	324 SPU_008926-tr pep:novel supercontig:GCA_000002235.2:Scaffold100:804827:829892:-1 gene:SPU_008926 transcript:SPU_008926-tr description:""
			SPU_005849-tr	1.48124e-31	212 SPU_005849-tr pep:known supercontig:GCA_000002235.2:Scaffold182:596204:607137:1 gene:SPU_005849 transcript:SPU_005849-tr description:""
		GPR112	ENSP00000377699	1.71443e-31	42 ENSP00000377699 pep:known chromosome:GRCh37:X:135383122:135499047:1 gene:ENSG00000156920 transcript:ENST00000394143 gene_biotype:protein_coding transcript_biotype:protein_coding
			SPU_006276-tr	4.93192e-31	169 SPU_006276-tr pep:novel supercontig:GCA_000002235.2:Scaffold837:272853:295439:-1 gene:SPU_006276 transcript:SPU_006276-tr description:""
			SPU_008821-tr	4.20378e-28	152 SPU_008821-tr pep:novel supercontig:GCA_000002235.2:Scaffold3095:52443:61354:-1 gene:SPU_008821 transcript:SPU_008821-tr description:""
			NEMVEDRAFT_v1g238736-PA	4.72242e-26	90 NEMVEDRAFT_v1g238736-PA pep:known scaffold:ASM20922v1:scaffold_8:359739:388540:-1 gene:NEMVEDRAFT_v1g238736 transcript:NEMVEDRAFT_v1g238736-RA description:""
			SPU_006208-tr	1.12444e-25	206 SPU_006208-tr pep:novel supercontig:GCA_000002235.2:Scaffold70:761282:766436:-1 gene:SPU_006208 transcript:SPU_006208-tr description:""
			SPU_008605-tr	4.76706e-25	305 SPU_008605-tr pep:known supercontig:GCA_000002235.2:Scaffold1212:90137:100745:1 gene:SPU_008605 transcript:SPU_008605-tr description:""
			SPU_021953-tr	3.38713e-24	307 SPU_021953-tr pep:known supercontig:GCA_000002235.2:Scaffold2859:54186:60892:1 gene:SPU_021953 transcript:SPU_021953-tr description:""
PAC:15722424	Aq722424	Aqu1.223896
		GPR112	ENSP00000377699	5.38757e-34	42 ENSP00000377699 pep:known chromosome:GRCh37:X:135383122:135499047:1 gene:ENSG00000156920 transcript:ENST00000394143 gene_biotype:protein_coding transcript_biotype:protein_coding
		GPR112	ENSP00000287534	6.95345e-31	43 ENSP00000287534 pep:known chromosome:GRCh37:X:135387012:135519215:1 gene:ENSG00000156920 transcript:ENST00000287534 gene_biotype:protein_coding transcript_biotype:protein_coding
			SPU_015163-tr	2.27452e-30	156 SPU_015163-tr pep:novel supercontig:GCA_000002235.2:Scaffold1250:27685:49419:1 gene:SPU_015163 transcript:SPU_015163-tr description:""
			SPU_005849-tr	1.46725e-24	212 SPU_005849-tr pep:known supercontig:GCA_000002235.2:Scaffold182:596204:607137:1 gene:SPU_005849 transcript:SPU_005849-tr description:""
			SPU_021953-tr	2.52264e-23	307 SPU_021953-tr pep:known supercontig:GCA_000002235.2:Scaffold2859:54186:60892:1 gene:SPU_021953 transcript:SPU_021953-tr description:""
			SPU_008926-tr	1.32177e-20	324 SPU_008926-tr pep:novel supercontig:GCA_000002235.2:Scaffold100:804827:829892:-1 gene:SPU_008926 transcript:SPU_008926-tr description:""
			NEMVEDRAFT_v1g199785-PA	4.29144e-20	94 NEMVEDRAFT_v1g199785-PA pep:known scaffold:ASM20922v1:scaffold_17:761589:777503:-1 gene:NEMVEDRAFT_v1g199785 transcript:NEMVEDRAFT_v1g199785-RA description:""
			SPU_003929-tr	5.82633e-20	242 SPU_003929-tr pep:known supercontig:GCA_000002235.2:Scaffold1010:70380:127679:-1 gene:SPU_003929 transcript:SPU_003929-tr description:""
			SPU_026092-tr	1.06139e-19	221 SPU_026092-tr pep:known supercontig:GCA_000002235.2:Scaffold65:463600:492481:-1 gene:SPU_026092 transcript:SPU_026092-tr description:""
		GPR64	ENSP00000369198	1.72701e-19	19 ENSP00000369198 pep:known chromosome:GRCh37:X:19007432:19140677:-1 gene:ENSG00000173698 transcript:ENST00000379869 gene_biotype:protein_coding transcript_biotype:protein_coding
PAC:15723157	Aq723157	Aqu1.224629
			SPU_008821-tr	4.23318e-40	152 SPU_008821-tr pep:novel supercontig:GCA_000002235.2:Scaffold3095:52443:61354:-1 gene:SPU_008821 transcript:SPU_008821-tr description:""
			SPU_008605-tr	2.65192e-39	305 SPU_008605-tr pep:known supercontig:GCA_000002235.2:Scaffold1212:90137:100745:1 gene:SPU_008605 transcript:SPU_008605-tr description:""
			SPU_008926-tr	8.93889e-39	324 SPU_008926-tr pep:novel supercontig:GCA_000002235.2:Scaffold100:804827:829892:-1 gene:SPU_008926 transcript:SPU_008926-tr description:""
			SPU_005849-tr	1.01304e-37	212 SPU_005849-tr pep:known supercontig:GCA_000002235.2:Scaffold182:596204:607137:1 gene:SPU_005849 transcript:SPU_005849-tr description:""
			SPU_026092-tr	1.82223e-37	221 SPU_026092-tr pep:known supercontig:GCA_000002235.2:Scaffold65:463600:492481:-1 gene:SPU_026092 transcript:SPU_026092-tr description:""
			NEMVEDRAFT_v1g238736-PA	1.36437e-35	90 NEMVEDRAFT_v1g238736-PA pep:known scaffold:ASM20922v1:scaffold_8:359739:388540:-1 gene:NEMVEDRAFT_v1g238736 transcript:NEMVEDRAFT_v1g238736-RA description:""
			SPU_016723-tr	1.52072e-35	181 SPU_016723-tr pep:novel supercontig:GCA_000002235.2:Scaffold67:539527:557710:-1 gene:SPU_016723 transcript:SPU_016723-tr description:""
		GPR64	ENSP00000369198	1.63755e-35	19 ENSP00000369198 pep:known chromosome:GRCh37:X:19007432:19140677:-1 gene:ENSG00000173698 transcript:ENST00000379869 gene_biotype:protein_coding transcript_biotype:protein_coding
			SPU_027546-tr	2.47267e-34	207 SPU_027546-tr pep:novel supercontig:GCA_000002235.2:Scaffold70:782181:807033:-1 gene:SPU_027546 transcript:SPU_027546-tr description:""
			SPU_006276-tr	5.39239e-34	169 SPU_006276-tr pep:novel supercontig:GCA_000002235.2:Scaffold837:272853:295439:-1 gene:SPU_006276 transcript:SPU_006276-tr description:""
PAC:15724467	Aq724467	Aqu1.225939
			NEMVEDRAFT_v1g13642-PA	2.80803e-49	124 NEMVEDRAFT_v1g13642-PA pep:known scaffold:ASM20922v1:scaffold_297:86559:89609:-1 gene:NEMVEDRAFT_v1g13642 transcript:NEMVEDRAFT_v1g13642-RA description:""
		LPHN3	ENSP00000460376	2.75771e-45	1 ENSP00000460376 pep:known chromosome:GRCh37:HSCHR4_2_CTG9:62362906:62958553:1 gene:ENSG00000262515 transcript:ENST00000573960 gene_biotype:protein_coding transcript_biotype:protein_coding
		LPHN3	ENSP00000459568	5.16893e-45	2 ENSP00000459568 pep:novel chromosome:GRCh37:HSCHR4_2_CTG9:62363012:62958622:1 gene:ENSG00000262515 transcript:ENST00000576469 gene_biotype:protein_coding transcript_biotype:protein_coding
			SPU_006950-tr	1.1325e-44	170 SPU_006950-tr pep:novel supercontig:GCA_000002235.2:Scaffold748:62807:86020:-1 gene:SPU_006950 transcript:SPU_006950-tr description:""
			SPU_003929-tr	9.46068e-44	242 SPU_003929-tr pep:known supercontig:GCA_000002235.2:Scaffold1010:70380:127679:-1 gene:SPU_003929 transcript:SPU_003929-tr description:""
		LPHN2	ENSP00000353006	6.84322e-42	40 ENSP00000353006 pep:known chromosome:GRCh37:1:82165455:82457110:1 gene:ENSG00000117114 transcript:ENST00000359929 gene_biotype:protein_coding transcript_biotype:protein_coding
		LPHN2	ENSP00000359756	7.02711e-42	37 ENSP00000359756 pep:known chromosome:GRCh37:1:81771851:82457052:1 gene:ENSG00000117114 transcript:ENST00000370721 gene_biotype:protein_coding transcript_biotype:protein_coding
			ENSP00000359760	5.2803e-41	39 ENSP00000359760 pep:known chromosome:GRCh37:1:81771851:82457052:1 gene:ENSG00000117114 transcript:ENST00000370725 gene_biotype:protein_coding transcript_biotype:protein_coding
			ENSP00000359762	8.51428e-41	38 ENSP00000359762 pep:known chromosome:GRCh37:1:81771851:82457052:1 gene:ENSG00000117114 transcript:ENST00000370727 gene_biotype:protein_coding transcript_biotype:protein_coding
			ENSP00000262738	1.40046e-40	65 ENSP00000262738 pep:known chromosome:GRCh37:22:46756731:46933067:-1 gene:ENSG00000075275 transcript:ENST00000262738 gene_biotype:protein_coding transcript_biotype:protein_coding
PAC:15724646	Aq724646	Aqu1.226118
			NEMVEDRAFT_v1g202568-PA	7.16207e-20	100 NEMVEDRAFT_v1g202568-PA pep:known scaffold:ASM20922v1:scaffold_36:587073:588641:1 gene:NEMVEDRAFT_v1g202568 transcript:NEMVEDRAFT_v1g202568-RA description:""
		GPR157	ENSP00000366628	2.40777e-10	48 ENSP00000366628 pep:known chromosome:GRCh37:1:9160364:9189229:-1 gene:ENSG00000180758 transcript:ENST00000377411 gene_biotype:protein_coding transcript_biotype:protein_coding
		GPR157	ENSP00000411172	4.58985e-06	49 ENSP00000411172 pep:known chromosome:GRCh37:1:9164390:9189183:-1 gene:ENSG00000180758 transcript:ENST00000414642 gene_biotype:protein_coding transcript_biotype:protein_coding
			gi|145530411|ref|XP_001450983.1|	0.00916983	440 gi|145530411|ref|XP_001450983.1| hypothetical protein [Paramecium tetraurelia
			tr|A6RPI6|A6RPI6_BOTFB	0.0121198	422 tr|A6RPI6|A6RPI6_BOTFB Putative uncharacterized protein OS=Botryotinia
			tr|Q7SFU4|Q7SFU4_NEUCR	0.0678344	408 tr|Q7SFU4|Q7SFU4_NEUCR Predicted protein OS=Neurospora crassa GN=90C4.060 PE=4
			SPU_012065-tr	0.0722356	139 SPU_012065-tr pep:novel supercontig:GCA_000002235.2:Scaffold8:1105828:1130119:1 gene:SPU_012065 transcript:SPU_012065-tr description:""
			VDAG_02846	0.0724182	435 VDAG_02846
			tr|C9SA53|C9SA53_VERA1	0.0930988	413 tr|C9SA53|C9SA53_VERA1 G-protein coupled receptor OS=Verticillium albo-atrum
			tr|B2AB07|B2AB07_PODAN	0.131929	410 tr|B2AB07|B2AB07_PODAN Predicted CDS Pa_1_5770 OS=Podospora anserina PE=4 SV=1
PAC:15724648	Aq724648	Aqu1.226120
			NEMVEDRAFT_v1g202568-PA	6.84232e-25	100 NEMVEDRAFT_v1g202568-PA pep:known scaffold:ASM20922v1:scaffold_36:587073:588641:1 gene:NEMVEDRAFT_v1g202568 transcript:NEMVEDRAFT_v1g202568-RA description:""
		GPR157	ENSP00000366628	1.0418e-12	48 ENSP00000366628 pep:known chromosome:GRCh37:1:9160364:9189229:-1 gene:ENSG00000180758 transcript:ENST00000377411 gene_biotype:protein_coding transcript_biotype:protein_coding
			ENSP00000411172	0.000180916	49 ENSP00000411172 pep:known chromosome:GRCh37:1:9164390:9189183:-1 gene:ENSG00000180758 transcript:ENST00000414642 gene_biotype:protein_coding transcript_biotype:protein_coding
			SPU_020484-tr	0.0115554	191 SPU_020484-tr pep:novel supercontig:GCA_000002235.2:Scaffold3623:14288:18711:-1 gene:SPU_020484 transcript:SPU_020484-tr description:""
			SPU_003675-tr	0.014064	322 SPU_003675-tr pep:novel supercontig:GCA_000002235.2:Scaffold2864:25106:29171:-1 gene:SPU_003675 transcript:SPU_003675-tr description:""
			SPU_003677-tr	0.0217137	321 SPU_003677-tr pep:novel supercontig:GCA_000002235.2:Scaffold2864:12399:16981:-1 gene:SPU_003677 transcript:SPU_003677-tr description:""
			gi|320162962|gb|EFW39861.1|	0.0243679	406 gi|320162962|gb|EFW39861.1| hypothetical protein CAOG_00386 [Capsaspora
			TriadP59341	0.0876104	359 TriadP59341 pep:novel scaffold:ASM15027v1:scaffold_10:1573835:1582878:1 gene:TriadG59341 transcript:TriadT59341 description:""
		GPR98	ENSP00000384582	0.281555	33 ENSP00000384582 pep:known chromosome:GRCh37:5:89854617:90460038:1 gene:ENSG00000164199 transcript:ENST00000405460 gene_biotype:protein_coding transcript_biotype:protein_coding
		GCGR	ENSP00000383558	0.495913	27 ENSP00000383558 pep:known chromosome:GRCh37:17:79762010:79771889:1 gene:ENSG00000215644 transcript:ENST00000400723 gene_biotype:protein_coding transcript_biotype:protein_coding
PAC:15724653	Aq724653	Aqu1.226125
			NEMVEDRAFT_v1g202568-PA	1.16189e-22	100 NEMVEDRAFT_v1g202568-PA pep:known scaffold:ASM20922v1:scaffold_36:587073:588641:1 gene:NEMVEDRAFT_v1g202568 transcript:NEMVEDRAFT_v1g202568-RA description:""
		GPR157	ENSP00000366628	2.86635e-14	48 ENSP00000366628 pep:known chromosome:GRCh37:1:9160364:9189229:-1 gene:ENSG00000180758 transcript:ENST00000377411 gene_biotype:protein_coding transcript_biotype:protein_coding
		GPR157	ENSP00000411172	1.1243e-10	49 ENSP00000411172 pep:known chromosome:GRCh37:1:9164390:9189183:-1 gene:ENSG00000180758 transcript:ENST00000414642 gene_biotype:protein_coding transcript_biotype:protein_coding
			SPU_015163-tr	0.00011595	156 SPU_015163-tr pep:novel supercontig:GCA_000002235.2:Scaffold1250:27685:49419:1 gene:SPU_015163 transcript:SPU_015163-tr description:""
			SPU_017984-tr	0.000124501	260 SPU_017984-tr pep:novel supercontig:GCA_000002235.2:Scaffold204:663441:670347:1 gene:SPU_017984 transcript:SPU_017984-tr description:""
			TriadP61852	0.000163049	384 TriadP61852 pep:novel scaffold:ASM15027v1:scaffold_30:108805:116586:1 gene:TriadG61852 transcript:TriadT61852 description:""
			SPU_001056-tr	0.000946395	278 SPU_001056-tr pep:known supercontig:GCA_000002235.2:Scaffold191:609334:619215:1 gene:SPU_001056 transcript:SPU_001056-tr description:""
			SPU_002720-tr	0.00202593	261 SPU_002720-tr pep:novel supercontig:GCA_000002235.2:Scaffold2597:23755:33193:-1 gene:SPU_002720 transcript:SPU_002720-tr description:""
			SPU_016723-tr	0.00423351	181 SPU_016723-tr pep:novel supercontig:GCA_000002235.2:Scaffold67:539527:557710:-1 gene:SPU_016723 transcript:SPU_016723-tr description:""
			ENSP00000360299	0.0050543	24 ENSP00000360299 pep:known chromosome:GRCh37:6:46965440:47010099:-1 gene:ENSG00000153292 transcript:ENST00000371253 gene_biotype:protein_coding transcript_biotype:protein_coding
PAC:15724897	Aq724897	Aqu1.226369
			SPU_013498-tr	3.22017e-33	154 SPU_013498-tr pep:novel supercontig:GCA_000002235.2:Scaffold644:234070:256970:1 gene:SPU_013498 transcript:SPU_013498-tr description:""
			SPU_006950-tr	6.32876e-30	170 SPU_006950-tr pep:novel supercontig:GCA_000002235.2:Scaffold748:62807:86020:-1 gene:SPU_006950 transcript:SPU_006950-tr description:""
			TriadP24251	2.44699e-26	342 TriadP24251 pep:novel scaffold:ASM15027v1:scaffold_4:6996352:6997892:-1 gene:TriadG24251 transcript:TriadT24251 description:""
			TriadP57362	1.09109e-23	350 TriadP57362 pep:novel scaffold:ASM15027v1:scaffold_6:2395743:2402313:1 gene:TriadG57362 transcript:TriadT57362 description:""
		LPHN3	ENSP00000459568	6.31407e-22	2 ENSP00000459568 pep:novel chromosome:GRCh37:HSCHR4_2_CTG9:62363012:62958622:1 gene:ENSG00000262515 transcript:ENST00000576469 gene_biotype:protein_coding transcript_biotype:protein_coding
		LPHN3	ENSP00000460376	7.22312e-22	1 ENSP00000460376 pep:known chromosome:GRCh37:HSCHR4_2_CTG9:62362906:62958553:1 gene:ENSG00000262515 transcript:ENST00000573960 gene_biotype:protein_coding transcript_biotype:protein_coding
			ENSP00000349918	9.69302e-22	54 ENSP00000349918 pep:known chromosome:GRCh37:19:14492247:14519537:1 gene:ENSG00000123146 transcript:ENST00000357355 gene_biotype:protein_coding transcript_biotype:protein_coding
			ENSP00000351413	1.01253e-21	53 ENSP00000351413 pep:known chromosome:GRCh37:19:14491968:14519087:1 gene:ENSG00000123146 transcript:ENST00000358600 gene_biotype:protein_coding transcript_biotype:protein_coding
			ENSP00000242786	1.35261e-21	55 ENSP00000242786 pep:known chromosome:GRCh37:19:14492256:14519533:1 gene:ENSG00000123146 transcript:ENST00000242786 gene_biotype:protein_coding transcript_biotype:protein_coding
			NEMVEDRAFT_v1g133486-PA	2.10259e-21	128 NEMVEDRAFT_v1g133486-PA pep:known scaffold:ASM20922v1:scaffold_317:244373:249793:-1 gene:NEMVEDRAFT_v1g133486 transcript:NEMVEDRAFT_v1g133486-RA description:""
PAC:15724932	Aq724932	Aqu1.226404
		LPHN2	ENSP00000353006	4.16046e-60	40 ENSP00000353006 pep:known chromosome:GRCh37:1:82165455:82457110:1 gene:ENSG00000117114 transcript:ENST00000359929 gene_biotype:protein_coding transcript_biotype:protein_coding
		LPHN2	ENSP00000359756	5.03817e-60	37 ENSP00000359756 pep:known chromosome:GRCh37:1:81771851:82457052:1 gene:ENSG00000117114 transcript:ENST00000370721 gene_biotype:protein_coding transcript_biotype:protein_coding
		LPHN2	ENSP00000359762	3.59273e-58	38 ENSP00000359762 pep:known chromosome:GRCh37:1:81771851:82457052:1 gene:ENSG00000117114 transcript:ENST00000370727 gene_biotype:protein_coding transcript_biotype:protein_coding
			ENSP00000359760	3.93814e-58	39 ENSP00000359760 pep:known chromosome:GRCh37:1:81771851:82457052:1 gene:ENSG00000117114 transcript:ENST00000370725 gene_biotype:protein_coding transcript_biotype:protein_coding
			ENSP00000340688	1.70506e-54	52 ENSP00000340688 pep:known chromosome:GRCh37:19:14260750:14316999:-1 gene:ENSG00000072071 transcript:ENST00000340736 gene_biotype:protein_coding transcript_biotype:protein_coding
			ENSP00000460376	6.95064e-51	1 ENSP00000460376 pep:known chromosome:GRCh37:HSCHR4_2_CTG9:62362906:62958553:1 gene:ENSG00000262515 transcript:ENST00000573960 gene_biotype:protein_coding transcript_biotype:protein_coding
			SPU_003929-tr	1.86066e-50	242 SPU_003929-tr pep:known supercontig:GCA_000002235.2:Scaffold1010:70380:127679:-1 gene:SPU_003929 transcript:SPU_003929-tr description:""
			ENSP00000459568	2.81129e-50	2 ENSP00000459568 pep:novel chromosome:GRCh37:HSCHR4_2_CTG9:62363012:62958622:1 gene:ENSG00000262515 transcript:ENST00000576469 gene_biotype:protein_coding transcript_biotype:protein_coding
			SPU_013498-tr	5.75591e-46	154 SPU_013498-tr pep:novel supercontig:GCA_000002235.2:Scaffold644:234070:256970:1 gene:SPU_013498 transcript:SPU_013498-tr description:""
			NEMVEDRAFT_v1g13642-PA	6.23878e-46	124 NEMVEDRAFT_v1g13642-PA pep:known scaffold:ASM20922v1:scaffold_297:86559:89609:-1 gene:NEMVEDRAFT_v1g13642 transcript:NEMVEDRAFT_v1g13642-RA description:""
PAC:15724934	Aq724934	Aqu1.226406
			SPU_013498-tr	2.76917e-33	154 SPU_013498-tr pep:novel supercontig:GCA_000002235.2:Scaffold644:234070:256970:1 gene:SPU_013498 transcript:SPU_013498-tr description:""
			SPU_006950-tr	1.77329e-30	170 SPU_006950-tr pep:novel supercontig:GCA_000002235.2:Scaffold748:62807:86020:-1 gene:SPU_006950 transcript:SPU_006950-tr description:""
			NEMVEDRAFT_v1g125574-PA	4.71255e-30	121 NEMVEDRAFT_v1g125574-PA pep:known scaffold:ASM20922v1:scaffold_221:171690:177954:-1 gene:NEMVEDRAFT_v1g125574 transcript:NEMVEDRAFT_v1g125574-RA description:""
			TriadP24251	7.39325e-30	342 TriadP24251 pep:novel scaffold:ASM15027v1:scaffold_4:6996352:6997892:-1 gene:TriadG24251 transcript:TriadT24251 description:""
		LPHN3	ENSP00000460376	1.57044e-29	1 ENSP00000460376 pep:known chromosome:GRCh37:HSCHR4_2_CTG9:62362906:62958553:1 gene:ENSG00000262515 transcript:ENST00000573960 gene_biotype:protein_coding transcript_biotype:protein_coding
		LPHN3	ENSP00000459568	3.65754e-29	2 ENSP00000459568 pep:novel chromosome:GRCh37:HSCHR4_2_CTG9:62363012:62958622:1 gene:ENSG00000262515 transcript:ENST00000576469 gene_biotype:protein_coding transcript_biotype:protein_coding
			NEMVEDRAFT_v1g13642-PA	1.85819e-28	124 NEMVEDRAFT_v1g13642-PA pep:known scaffold:ASM20922v1:scaffold_297:86559:89609:-1 gene:NEMVEDRAFT_v1g13642 transcript:NEMVEDRAFT_v1g13642-RA description:""
			TriadP55989	2.14956e-28	344 TriadP55989 pep:novel scaffold:ASM15027v1:scaffold_4:7054387:7059409:-1 gene:TriadG55989 transcript:TriadT55989 description:""
			ENSP00000349918	2.32425e-28	54 ENSP00000349918 pep:known chromosome:GRCh37:19:14492247:14519537:1 gene:ENSG00000123146 transcript:ENST00000357355 gene_biotype:protein_coding transcript_biotype:protein_coding
			ENSP00000351413	2.46933e-28	53 ENSP00000351413 pep:known chromosome:GRCh37:19:14491968:14519087:1 gene:ENSG00000123146 transcript:ENST00000358600 gene_biotype:protein_coding transcript_biotype:protein_coding
PAC:15726423	Aq726423	Aqu1.227895
			SPU_005849-tr	6.31448e-42	212 SPU_005849-tr pep:known supercontig:GCA_000002235.2:Scaffold182:596204:607137:1 gene:SPU_005849 transcript:SPU_005849-tr description:""
		GPR112	ENSP00000377699	9.72957e-37	42 ENSP00000377699 pep:known chromosome:GRCh37:X:135383122:135499047:1 gene:ENSG00000156920 transcript:ENST00000394143 gene_biotype:protein_coding transcript_biotype:protein_coding
			SPU_008605-tr	1.07172e-36	305 SPU_008605-tr pep:known supercontig:GCA_000002235.2:Scaffold1212:90137:100745:1 gene:SPU_008605 transcript:SPU_008605-tr description:""
			SPU_006276-tr	1.35957e-36	169 SPU_006276-tr pep:novel supercontig:GCA_000002235.2:Scaffold837:272853:295439:-1 gene:SPU_006276 transcript:SPU_006276-tr description:""
			SPU_008926-tr	2.19378e-35	324 SPU_008926-tr pep:novel supercontig:GCA_000002235.2:Scaffold100:804827:829892:-1 gene:SPU_008926 transcript:SPU_008926-tr description:""
			SPU_008821-tr	3.59526e-34	152 SPU_008821-tr pep:novel supercontig:GCA_000002235.2:Scaffold3095:52443:61354:-1 gene:SPU_008821 transcript:SPU_008821-tr description:""
			SPU_015160-tr	8.05432e-34	218 SPU_015160-tr pep:novel supercontig:GCA_000002235.2:Scaffold313:583946:593490:1 gene:SPU_015160 transcript:SPU_015160-tr description:""
			SPU_021953-tr	1.33484e-33	307 SPU_021953-tr pep:known supercontig:GCA_000002235.2:Scaffold2859:54186:60892:1 gene:SPU_021953 transcript:SPU_021953-tr description:""
			SPU_012065-tr	3.56106e-33	139 SPU_012065-tr pep:novel supercontig:GCA_000002235.2:Scaffold8:1105828:1130119:1 gene:SPU_012065 transcript:SPU_012065-tr description:""
			SPU_012362-tr	5.95574e-33	283 SPU_012362-tr pep:known supercontig:GCA_000002235.2:Scaffold1576:53696:69779:1 gene:SPU_012362 transcript:SPU_012362-tr description:""
PAC:15726767	Aq726767	Aqu1.228239
			NEMVEDRAFT_v1g202568-PA	2.50799e-21	100 NEMVEDRAFT_v1g202568-PA pep:known scaffold:ASM20922v1:scaffold_36:587073:588641:1 gene:NEMVEDRAFT_v1g202568 transcript:NEMVEDRAFT_v1g202568-RA description:""
			tr|C9SA53|C9SA53_VERA1	2.96835e-07	413 tr|C9SA53|C9SA53_VERA1 G-protein coupled receptor OS=Verticillium albo-atrum
			VDAG_02846	5.48134e-07	435 VDAG_02846
			gi|320168701|gb|EFW45600.1|	3.27776e-05	402 gi|320168701|gb|EFW45600.1| G protein-coupled receptor [Capsaspora owczarzaki
			gi|320168546|gb|EFW45445.1|	0.0001516	403 gi|320168546|gb|EFW45445.1| hypothetical protein CAOG_03451 [Capsaspora
			tr|Q7SFU4|Q7SFU4_NEUCR	0.000340504	408 tr|Q7SFU4|Q7SFU4_NEUCR Predicted protein OS=Neurospora crassa GN=90C4.060 PE=4
			tr|C7Z6L9|C7Z6L9_NECH7	0.000376314	421 tr|C7Z6L9|C7Z6L9_NECH7 Putative uncharacterized protein OS=Nectria haematococca
			gi|320168508|gb|EFW45407.1|	0.000433547	404 gi|320168508|gb|EFW45407.1| predicted protein [Capsaspora owczarzaki ATCC
			tr|B2AB07|B2AB07_PODAN	0.000878693	410 tr|B2AB07|B2AB07_PODAN Predicted CDS Pa_1_5770 OS=Podospora anserina PE=4 SV=1
			tr|A6RPI6|A6RPI6_BOTFB	0.00271296	422 tr|A6RPI6|A6RPI6_BOTFB Putative uncharacterized protein OS=Botryotinia
PAC:15728257	Aq728257	Aqu1.229729
			SPU_026092-tr	6.25168e-49	221 SPU_026092-tr pep:known supercontig:GCA_000002235.2:Scaffold65:463600:492481:-1 gene:SPU_026092 transcript:SPU_026092-tr description:""
			SPU_005849-tr	3.4813e-45	212 SPU_005849-tr pep:known supercontig:GCA_000002235.2:Scaffold182:596204:607137:1 gene:SPU_005849 transcript:SPU_005849-tr description:""
			SPU_001276-tr	5.7371e-40	186 SPU_001276-tr pep:novel supercontig:GCA_000002235.2:Scaffold1199:18934:33010:1 gene:SPU_001276 transcript:SPU_001276-tr description:""
			SPU_012362-tr	6.51105e-39	283 SPU_012362-tr pep:known supercontig:GCA_000002235.2:Scaffold1576:53696:69779:1 gene:SPU_012362 transcript:SPU_012362-tr description:""
			SPU_015300-tr	3.14714e-38	214 SPU_015300-tr pep:known supercontig:GCA_000002235.2:Scaffold107:132705:138888:-1 gene:SPU_015300 transcript:SPU_015300-tr description:""
			SPU_007915-tr	2.66083e-37	183 SPU_007915-tr pep:novel supercontig:GCA_000002235.2:Scaffold1710:203411:233485:1 gene:SPU_007915 transcript:SPU_007915-tr description:""
			SPU_002303-tr	3.13587e-37	172 SPU_002303-tr pep:novel supercontig:GCA_000002235.2:Scaffold533:34019:49462:-1 gene:SPU_002303 transcript:SPU_002303-tr description:""
			SPU_001854-tr	9.41075e-37	147 SPU_001854-tr pep:novel supercontig:GCA_000002235.2:Scaffold2174:32640:64087:-1 gene:SPU_001854 transcript:SPU_001854-tr description:""
			SPU_016723-tr	1.38879e-36	181 SPU_016723-tr pep:novel supercontig:GCA_000002235.2:Scaffold67:539527:557710:-1 gene:SPU_016723 transcript:SPU_016723-tr description:""
			SPU_011851-tr	1.91321e-36	273 SPU_011851-tr pep:novel supercontig:GCA_000002235.2:Scaffold956:199807:219549:-1 gene:SPU_011851 transcript:SPU_011851-tr description:""
PAC:15728351	Aq728351	Aqu1.229823
			SPU_006950-tr	5.68455e-54	170 SPU_006950-tr pep:novel supercontig:GCA_000002235.2:Scaffold748:62807:86020:-1 gene:SPU_006950 transcript:SPU_006950-tr description:""
		LPHN3	ENSP00000460376	3.93644e-52	1 ENSP00000460376 pep:known chromosome:GRCh37:HSCHR4_2_CTG9:62362906:62958553:1 gene:ENSG00000262515 transcript:ENST00000573960 gene_biotype:protein_coding transcript_biotype:protein_coding
		LPHN3	ENSP00000459568	2.4968e-51	2 ENSP00000459568 pep:novel chromosome:GRCh37:HSCHR4_2_CTG9:62363012:62958622:1 gene:ENSG00000262515 transcript:ENST00000576469 gene_biotype:protein_coding transcript_biotype:protein_coding
			TriadP59345	4.38769e-48	361 TriadP59345 pep:novel scaffold:ASM15027v1:scaffold_10:1623995:1633667:-1 gene:TriadG59345 transcript:TriadT59345 description:""
			SPU_013498-tr	5.12285e-48	154 SPU_013498-tr pep:novel supercontig:GCA_000002235.2:Scaffold644:234070:256970:1 gene:SPU_013498 transcript:SPU_013498-tr description:""
		LPHN1	ENSP00000340688	4.81729e-47	52 ENSP00000340688 pep:known chromosome:GRCh37:19:14260750:14316999:-1 gene:ENSG00000072071 transcript:ENST00000340736 gene_biotype:protein_coding transcript_biotype:protein_coding
			ENSP00000359756	7.65198e-47	37 ENSP00000359756 pep:known chromosome:GRCh37:1:81771851:82457052:1 gene:ENSG00000117114 transcript:ENST00000370721 gene_biotype:protein_coding transcript_biotype:protein_coding
			ENSP00000353006	1.1605e-46	40 ENSP00000353006 pep:known chromosome:GRCh37:1:82165455:82457110:1 gene:ENSG00000117114 transcript:ENST00000359929 gene_biotype:protein_coding transcript_biotype:protein_coding
			NEMVEDRAFT_v1g125574-PA	1.41956e-45	121 NEMVEDRAFT_v1g125574-PA pep:known scaffold:ASM20922v1:scaffold_221:171690:177954:-1 gene:NEMVEDRAFT_v1g125574 transcript:NEMVEDRAFT_v1g125574-RA description:""
			TriadP24251	1.42877e-45	342 TriadP24251 pep:novel scaffold:ASM15027v1:scaffold_4:6996352:6997892:-1 gene:TriadG24251 transcript:TriadT24251 description:""
PAC:15728352	Aq728352	Aqu1.229824
			SPU_006950-tr	1.09061e-47	170 SPU_006950-tr pep:novel supercontig:GCA_000002235.2:Scaffold748:62807:86020:-1 gene:SPU_006950 transcript:SPU_006950-tr description:""
			SPU_013498-tr	4.11982e-47	154 SPU_013498-tr pep:novel supercontig:GCA_000002235.2:Scaffold644:234070:256970:1 gene:SPU_013498 transcript:SPU_013498-tr description:""
			NEMVEDRAFT_v1g125574-PA	1.68158e-45	121 NEMVEDRAFT_v1g125574-PA pep:known scaffold:ASM20922v1:scaffold_221:171690:177954:-1 gene:NEMVEDRAFT_v1g125574 transcript:NEMVEDRAFT_v1g125574-RA description:""
		LPHN2	ENSP00000359756	2.40905e-45	37 ENSP00000359756 pep:known chromosome:GRCh37:1:81771851:82457052:1 gene:ENSG00000117114 transcript:ENST00000370721 gene_biotype:protein_coding transcript_biotype:protein_coding
			TriadP33124	2.96891e-45	387 TriadP33124 pep:novel scaffold:ASM15027v1:scaffold_30:250491:251834:1 gene:TriadG33124 transcript:TriadT33124 description:""
			TriadP57362	3.14907e-45	350 TriadP57362 pep:novel scaffold:ASM15027v1:scaffold_6:2395743:2402313:1 gene:TriadG57362 transcript:TriadT57362 description:""
		LPHN2	ENSP00000353006	3.20382e-45	40 ENSP00000353006 pep:known chromosome:GRCh37:1:82165455:82457110:1 gene:ENSG00000117114 transcript:ENST00000359929 gene_biotype:protein_coding transcript_biotype:protein_coding
		LPHN3	ENSP00000459568	7.25304e-45	2 ENSP00000459568 pep:novel chromosome:GRCh37:HSCHR4_2_CTG9:62363012:62958622:1 gene:ENSG00000262515 transcript:ENST00000576469 gene_biotype:protein_coding transcript_biotype:protein_coding
		LPHN2	ENSP00000359760	8.86564e-45	39 ENSP00000359760 pep:known chromosome:GRCh37:1:81771851:82457052:1 gene:ENSG00000117114 transcript:ENST00000370725 gene_biotype:protein_coding transcript_biotype:protein_coding
		LPHN2	ENSP00000359762	9.11402e-45	38 ENSP00000359762 pep:known chromosome:GRCh37:1:81771851:82457052:1 gene:ENSG00000117114 transcript:ENST00000370727 gene_biotype:protein_coding transcript_biotype:protein_coding

## Sheet: Glutamate
Sponge Glutamate GPCRs Blast results
Query	Renamed IDs	Gene	Top 10 Hits	E-value	Description
PAC:15699247	Aq699247	Aqu1.200719
			TriadP30374	6.34099e-25	162 TriadP30374 pep:novel scaffold:ASM15027v1:scaffold_13:860534:862228:-1 gene:TriadG30374 transcript:TriadT30374 description:""
		GABBR2	ENSP00000259455	1.0519e-23	23 ENSP00000259455 pep:known chromosome:GRCh37:9:101050391:101471479:-1 gene:ENSG00000136928 transcript:ENST00000259455 gene_biotype:protein_coding transcript_biotype:protein_coding
			TriadP16716	9.73506e-21	166 TriadP16716 pep:novel scaffold:ASM15027v1:scaffold_738:1717:3544:-1 gene:TriadG16716 transcript:TriadT16716 description:""
			TriadP56610	1.74766e-20	128 TriadP56610 pep:novel scaffold:ASM15027v1:scaffold_5:4992404:4998132:-1 gene:TriadG56610 transcript:TriadT56610 description:""
			TriadP54957	3.50688e-20	115 TriadP54957 pep:novel scaffold:ASM15027v1:scaffold_3:8317196:8327730:-1 gene:TriadG54957 transcript:TriadT54957 description:""
			TriadP30267	4.01406e-20	164 TriadP30267 pep:novel scaffold:ASM15027v1:scaffold_13:1149965:1208254:1 gene:TriadG30267 transcript:TriadT30267 description:""
			TriadP60056	5.39322e-20	165 TriadP60056 pep:novel scaffold:ASM15027v1:scaffold_13:1231764:1234388:1 gene:TriadG60056 transcript:TriadT60056 description:""
			NEMVEDRAFT_v1g87697-PA	7.48427e-20	34 NEMVEDRAFT_v1g87697-PA pep:known scaffold:ASM20922v1:scaffold_16:1036073:1045942:-1 gene:NEMVEDRAFT_v1g87697 transcript:NEMVEDRAFT_v1g87697-RA description:""
			NEMVEDRAFT_v1g176489-PA	1.25365e-19	63 NEMVEDRAFT_v1g176489-PA pep:known scaffold:ASM20922v1:scaffold_1146:19125:25258:-1 gene:NEMVEDRAFT_v1g176489 transcript:NEMVEDRAFT_v1g176489-RA description:""
			TriadP59024	3.73549e-19	143 TriadP59024 pep:novel scaffold:ASM15027v1:scaffold_9:2128268:2135729:-1 gene:TriadG59024 transcript:TriadT59024 description:""
PAC:15700473	Aq700473	Aqu1.201945
		GABBR2	ENSP00000259455	4.9837e-19	23 ENSP00000259455 pep:known chromosome:GRCh37:9:101050391:101471479:-1 gene:ENSG00000136928 transcript:ENST00000259455 gene_biotype:protein_coding transcript_biotype:protein_coding
			TriadP16716	7.89799e-19	166 TriadP16716 pep:novel scaffold:ASM15027v1:scaffold_738:1717:3544:-1 gene:TriadG16716 transcript:TriadT16716 description:""
			SPU_002516-tr	9.62758e-17	79 SPU_002516-tr pep:novel supercontig:GCA_000002235.2:Scaffold241:440959:455024:1 gene:SPU_002516 transcript:SPU_002516-tr description:""
			TriadP64091	1.48576e-16	137 TriadP64091 pep:novel scaffold:ASM15027v1:scaffold_7:3895650:3901841:1 gene:TriadG64091 transcript:TriadT64091 description:""
			NEMVEDRAFT_v1g239821-PA	4.16531e-16	36 NEMVEDRAFT_v1g239821-PA pep:known scaffold:ASM20922v1:scaffold_20:771001:781630:-1 gene:NEMVEDRAFT_v1g239821 transcript:NEMVEDRAFT_v1g239821-RA description:""
			NEMVEDRAFT_v1g158857-PA	4.92507e-16	29 NEMVEDRAFT_v1g158857-PA pep:known scaffold:ASM20922v1:scaffold_5:1662633:1676016:-1 gene:NEMVEDRAFT_v1g158857 transcript:NEMVEDRAFT_v1g158857-RA description:""
			TriadP30374	1.26522e-15	162 TriadP30374 pep:novel scaffold:ASM15027v1:scaffold_13:860534:862228:-1 gene:TriadG30374 transcript:TriadT30374 description:""
			TriadP56610	2.07868e-15	128 TriadP56610 pep:novel scaffold:ASM15027v1:scaffold_5:4992404:4998132:-1 gene:TriadG56610 transcript:TriadT56610 description:""
			TriadP55385	2.30074e-15	119 TriadP55385 pep:novel scaffold:ASM15027v1:scaffold_4:2248652:2257974:-1 gene:TriadG55385 transcript:TriadT55385 description:""
			TriadP58979	3.16443e-15	142 TriadP58979 pep:novel scaffold:ASM15027v1:scaffold_9:1771056:1777568:1 gene:TriadG58979 transcript:TriadT58979 description:""
PAC:15703535	Aq703535	Aqu1.205007
			SPU_026530-tr	1.40305e-09	88 SPU_026530-tr pep:known supercontig:GCA_000002235.2:Scaffold52:233165:251479:-1 gene:SPU_026530 transcript:SPU_026530-tr description:""
			TriadP59571	1.44555e-09	161 TriadP59571 pep:novel scaffold:ASM15027v1:scaffold_11:1678366:1681050:1 gene:TriadG59571 transcript:TriadT59571 description:""
			NEMVEDRAFT_v1g21060-PA	3.50306e-09	47 NEMVEDRAFT_v1g21060-PA pep:known scaffold:ASM20922v1:scaffold_55:280975:283395:-1 gene:NEMVEDRAFT_v1g21060 transcript:NEMVEDRAFT_v1g21060-RA description:""
			TriadP29555	1.60889e-08	159 TriadP29555 pep:novel scaffold:ASM15027v1:scaffold_11:1656962:1659646:1 gene:TriadG29555 transcript:TriadT29555 description:""
			TriadP58939	2.20015e-08	140 TriadP58939 pep:novel scaffold:ASM15027v1:scaffold_9:1517697:1526230:1 gene:TriadG58939 transcript:TriadT58939 description:""
			NEMVEDRAFT_v1g60580-PA	4.35977e-08	44 NEMVEDRAFT_v1g60580-PA pep:known scaffold:ASM20922v1:scaffold_54:551379:553481:-1 gene:NEMVEDRAFT_v1g60580 transcript:NEMVEDRAFT_v1g60580-RA description:""
			TriadP51325	4.45966e-08	96 TriadP51325 pep:novel scaffold:ASM15027v1:scaffold_1:819367:827615:1 gene:TriadG51325 transcript:TriadT51325 description:""
		GABBR2	ENSP00000259455	6.29998e-08	23 ENSP00000259455 pep:known chromosome:GRCh37:9:101050391:101471479:-1 gene:ENSG00000136928 transcript:ENST00000259455 gene_biotype:protein_coding transcript_biotype:protein_coding
			TriadP11320	8.51501e-08	160 TriadP11320 pep:novel scaffold:ASM15027v1:scaffold_11:1671700:1674156:1 gene:TriadG11320 transcript:TriadT11320 description:""
		TAS1R1	ENSP00000331867	1.83136e-07	20 ENSP00000331867 pep:known chromosome:GRCh37:1:6615241:6639817:1 gene:ENSG00000173662 transcript:ENST00000333172 gene_biotype:protein_coding transcript_biotype:protein_coding
PAC:15708328	Aq708328	Aqu1.209800
			SPU_002516-tr	2.49119e-14	79 SPU_002516-tr pep:novel supercontig:GCA_000002235.2:Scaffold241:440959:455024:1 gene:SPU_002516 transcript:SPU_002516-tr description:""
		GABBR2	ENSP00000259455	1.59795e-12	23 ENSP00000259455 pep:known chromosome:GRCh37:9:101050391:101471479:-1 gene:ENSG00000136928 transcript:ENST00000259455 gene_biotype:protein_coding transcript_biotype:protein_coding
			TriadP55386	1.89447e-12	120 TriadP55386 pep:novel scaffold:ASM15027v1:scaffold_4:2272255:2276630:-1 gene:TriadG55386 transcript:TriadT55386 description:""
			TriadP30374	2.0743e-12	162 TriadP30374 pep:novel scaffold:ASM15027v1:scaffold_13:860534:862228:-1 gene:TriadG30374 transcript:TriadT30374 description:""
			TriadP52582	1.40229e-11	112 TriadP52582 pep:novel scaffold:ASM15027v1:scaffold_1:10793271:10800759:1 gene:TriadG52582 transcript:TriadT52582 description:""
			TriadP58979	4.20216e-11	142 TriadP58979 pep:novel scaffold:ASM15027v1:scaffold_9:1771056:1777568:1 gene:TriadG58979 transcript:TriadT58979 description:""
			TriadP28937	3.76728e-10	146 TriadP28937 pep:novel scaffold:ASM15027v1:scaffold_9:2178411:2186060:-1 gene:TriadG28937 transcript:TriadT28937 description:""
			TriadP59024	7.06157e-10	143 TriadP59024 pep:novel scaffold:ASM15027v1:scaffold_9:2128268:2135729:-1 gene:TriadG59024 transcript:TriadT59024 description:""
			TriadP60050	9.30632e-10	163 TriadP60050 pep:novel scaffold:ASM15027v1:scaffold_13:1135362:1139508:1 gene:TriadG60050 transcript:TriadT60050 description:""
			SPU_009584-tr	2.77501e-09	80 SPU_009584-tr pep:novel supercontig:GCA_000002235.2:Scaffold1112:43060:51668:-1 gene:SPU_009584 transcript:SPU_009584-tr description:""
PAC:15713370	Aq713370	Aqu1.214842
		GABBR1	ENSP00000373134	2.14788e-75	1 ENSP00000373134 pep:known chromosome:GRCh37:HSCHR6_MHC_QBL:29569941:29600872:-1 gene:ENSG00000206511 transcript:ENST00000383638 gene_biotype:protein_coding transcript_biotype:protein_coding
			TriadP58979	3.13293e-75	142 TriadP58979 pep:novel scaffold:ASM15027v1:scaffold_9:1771056:1777568:1 gene:TriadG58979 transcript:TriadT58979 description:""
			NEMVEDRAFT_v1g158857-PA	1.09541e-72	29 NEMVEDRAFT_v1g158857-PA pep:known scaffold:ASM20922v1:scaffold_5:1662633:1676016:-1 gene:NEMVEDRAFT_v1g158857 transcript:NEMVEDRAFT_v1g158857-RA description:""
			TriadP26726	2.58497e-71	133 TriadP26726 pep:novel scaffold:ASM15027v1:scaffold_6:1138428:1144797:1 gene:TriadG26726 transcript:TriadT26726 description:""
			NEMVEDRAFT_v1g86565-PA	5.31068e-71	32 NEMVEDRAFT_v1g86565-PA pep:known scaffold:ASM20922v1:scaffold_13:1391074:1399426:-1 gene:NEMVEDRAFT_v1g86565 transcript:NEMVEDRAFT_v1g86565-RA description:""
			ENSP00000259455	2.07713e-67	23 ENSP00000259455 pep:known chromosome:GRCh37:9:101050391:101471479:-1 gene:ENSG00000136928 transcript:ENST00000259455 gene_biotype:protein_coding transcript_biotype:protein_coding
			TriadP52983	3.84634e-67	113 TriadP52983 pep:novel scaffold:ASM15027v1:scaffold_2:1316248:1324611:1 gene:TriadG52983 transcript:TriadT52983 description:""
			TriadP30267	2.96718e-63	164 TriadP30267 pep:novel scaffold:ASM15027v1:scaffold_13:1149965:1208254:1 gene:TriadG30267 transcript:TriadT30267 description:""
			TriadP52582	4.54817e-63	112 TriadP52582 pep:novel scaffold:ASM15027v1:scaffold_1:10793271:10800759:1 gene:TriadG52582 transcript:TriadT52582 description:""
			NEMVEDRAFT_v1g87697-PA	8.69063e-63	34 NEMVEDRAFT_v1g87697-PA pep:known scaffold:ASM20922v1:scaffold_16:1036073:1045942:-1 gene:NEMVEDRAFT_v1g87697 transcript:NEMVEDRAFT_v1g87697-RA description:""
PAC:15713374	Aq713374	Aqu1.214846
		GABBR2	ENSP00000259455	2.70081e-36	23 ENSP00000259455 pep:known chromosome:GRCh37:9:101050391:101471479:-1 gene:ENSG00000136928 transcript:ENST00000259455 gene_biotype:protein_coding transcript_biotype:protein_coding
			NEMVEDRAFT_v1g86565-PA	7.556e-34	32 NEMVEDRAFT_v1g86565-PA pep:known scaffold:ASM20922v1:scaffold_13:1391074:1399426:-1 gene:NEMVEDRAFT_v1g86565 transcript:NEMVEDRAFT_v1g86565-RA description:""
			TriadP58979	3.25091e-33	142 TriadP58979 pep:novel scaffold:ASM15027v1:scaffold_9:1771056:1777568:1 gene:TriadG58979 transcript:TriadT58979 description:""
			TriadP54957	1.07579e-32	115 TriadP54957 pep:novel scaffold:ASM15027v1:scaffold_3:8317196:8327730:-1 gene:TriadG54957 transcript:TriadT54957 description:""
			TriadP16716	7.31046e-32	166 TriadP16716 pep:novel scaffold:ASM15027v1:scaffold_738:1717:3544:-1 gene:TriadG16716 transcript:TriadT16716 description:""
			NEMVEDRAFT_v1g244104-PA	7.80596e-32	54 NEMVEDRAFT_v1g244104-PA pep:known scaffold:ASM20922v1:scaffold_109:336502:363236:1 gene:NEMVEDRAFT_v1g244104 transcript:NEMVEDRAFT_v1g244104-RA description:""
			NEMVEDRAFT_v1g206093-PA	1.42759e-31	50 NEMVEDRAFT_v1g206093-PA pep:known scaffold:ASM20922v1:scaffold_66:298981:314493:-1 gene:NEMVEDRAFT_v1g206093 transcript:NEMVEDRAFT_v1g206093-RA description:""
			TriadP52983	5.40744e-31	113 TriadP52983 pep:novel scaffold:ASM15027v1:scaffold_2:1316248:1324611:1 gene:TriadG52983 transcript:TriadT52983 description:""
			NEMVEDRAFT_v1g158857-PA	6.2009e-31	29 NEMVEDRAFT_v1g158857-PA pep:known scaffold:ASM20922v1:scaffold_5:1662633:1676016:-1 gene:NEMVEDRAFT_v1g158857 transcript:NEMVEDRAFT_v1g158857-RA description:""
			ENSP00000373134	6.936e-31	1 ENSP00000373134 pep:known chromosome:GRCh37:HSCHR6_MHC_QBL:29569941:29600872:-1 gene:ENSG00000206511 transcript:ENST00000383638 gene_biotype:protein_coding transcript_biotype:protein_coding
PAC:15713708	Aq713708	Aqu1.215180
			SPU_017426-tr	6.38652e-36	75 SPU_017426-tr pep:known supercontig:GCA_000002235.2:Scaffold2648:35425:60876:-1 gene:SPU_017426 transcript:SPU_017426-tr description:""
		GRM2	ENSP00000378492	5.41151e-34	8 ENSP00000378492 pep:known chromosome:GRCh37:3:51741086:51752426:1 gene:ENSG00000164082 transcript:ENST00000395052 gene_biotype:protein_coding transcript_biotype:protein_coding
			NEMVEDRAFT_v1g40374-PA	6.39367e-34	59 NEMVEDRAFT_v1g40374-PA pep:known scaffold:ASM20922v1:scaffold_198:275543:278133:-1 gene:NEMVEDRAFT_v1g40374 transcript:NEMVEDRAFT_v1g40374-RA description:""
		GRM3	ENSP00000355316	1.84607e-33	13 ENSP00000355316 pep:known chromosome:GRCh37:7:86273230:86494200:1 gene:ENSG00000198822 transcript:ENST00000361669 gene_biotype:protein_coding transcript_biotype:protein_coding
			SPU_020213-tr	1.04031e-32	67 SPU_020213-tr pep:known supercontig:GCA_000002235.2:Scaffold1227:146492:161088:-1 gene:SPU_020213 transcript:SPU_020213-tr description:""
		GRM5	ENSP00000306138	3.79967e-30	27 ENSP00000306138 pep:known chromosome:GRCh37:11:88240978:88781190:-1 gene:ENSG00000168959 transcript:ENST00000305447 gene_biotype:protein_coding transcript_biotype:protein_coding
		GRM5	ENSP00000305905	5.69655e-30	26 ENSP00000305905 pep:known chromosome:GRCh37:11:88240978:88781190:-1 gene:ENSG00000168959 transcript:ENST00000305432 gene_biotype:protein_coding transcript_biotype:protein_coding
		GRM8	ENSP00000344173	2.58309e-27	22 ENSP00000344173 pep:known chromosome:GRCh37:7:126078652:126893348:-1 gene:ENSG00000179603 transcript:ENST00000339582 gene_biotype:protein_coding transcript_biotype:protein_coding
			NEMVEDRAFT_v1g218792-PA	3.23816e-27	62 NEMVEDRAFT_v1g218792-PA pep:known scaffold:ASM20922v1:scaffold_367:66186:70987:1 gene:NEMVEDRAFT_v1g218792 transcript:NEMVEDRAFT_v1g218792-RA description:""
		GRM4	ENSP00000440556	1.92437e-26	10 ENSP00000440556 pep:known chromosome:GRCh37:6:33989628:34113857:-1 gene:ENSG00000124493 transcript:ENST00000538487 gene_biotype:protein_coding transcript_biotype:protein_coding
PAC:15715827	Aq715827	Aqu1.217299
			NEMVEDRAFT_v1g87697-PA	9.0789e-56	34 NEMVEDRAFT_v1g87697-PA pep:known scaffold:ASM20922v1:scaffold_16:1036073:1045942:-1 gene:NEMVEDRAFT_v1g87697 transcript:NEMVEDRAFT_v1g87697-RA description:""
			NEMVEDRAFT_v1g86565-PA	1.03981e-54	32 NEMVEDRAFT_v1g86565-PA pep:known scaffold:ASM20922v1:scaffold_13:1391074:1399426:-1 gene:NEMVEDRAFT_v1g86565 transcript:NEMVEDRAFT_v1g86565-RA description:""
			TriadP30267	2.30642e-52	164 TriadP30267 pep:novel scaffold:ASM15027v1:scaffold_13:1149965:1208254:1 gene:TriadG30267 transcript:TriadT30267 description:""
			TriadP51773	1.37491e-51	101 TriadP51773 pep:novel scaffold:ASM15027v1:scaffold_1:4684777:4697298:1 gene:TriadG51773 transcript:TriadT51773 description:""
		GABBR2	ENSP00000259455	1.56045e-49	23 ENSP00000259455 pep:known chromosome:GRCh37:9:101050391:101471479:-1 gene:ENSG00000136928 transcript:ENST00000259455 gene_biotype:protein_coding transcript_biotype:protein_coding
			NEMVEDRAFT_v1g158857-PA	1.84558e-47	29 NEMVEDRAFT_v1g158857-PA pep:known scaffold:ASM20922v1:scaffold_5:1662633:1676016:-1 gene:NEMVEDRAFT_v1g158857 transcript:NEMVEDRAFT_v1g158857-RA description:""
			TriadP56611	4.3045e-46	129 TriadP56611 pep:novel scaffold:ASM15027v1:scaffold_5:5014200:5021558:-1 gene:TriadG56611 transcript:TriadT56611 description:""
			TriadP18816	1.38951e-45	94 TriadP18816 pep:novel scaffold:ASM15027v1:scaffold_1:789801:795273:1 gene:TriadG18816 transcript:TriadT18816 description:""
			TriadP26726	9.70122e-45	133 TriadP26726 pep:novel scaffold:ASM15027v1:scaffold_6:1138428:1144797:1 gene:TriadG26726 transcript:TriadT26726 description:""
			TriadP51325	4.23879e-44	96 TriadP51325 pep:novel scaffold:ASM15027v1:scaffold_1:819367:827615:1 gene:TriadG51325 transcript:TriadT51325 description:""
PAC:15715835	Aq715835	Aqu1.217307
			NEMVEDRAFT_v1g86565-PA	8.72966e-52	32 NEMVEDRAFT_v1g86565-PA pep:known scaffold:ASM20922v1:scaffold_13:1391074:1399426:-1 gene:NEMVEDRAFT_v1g86565 transcript:NEMVEDRAFT_v1g86565-RA description:""
			NEMVEDRAFT_v1g158857-PA	2.96838e-49	29 NEMVEDRAFT_v1g158857-PA pep:known scaffold:ASM20922v1:scaffold_5:1662633:1676016:-1 gene:NEMVEDRAFT_v1g158857 transcript:NEMVEDRAFT_v1g158857-RA description:""
			TriadP26726	7.37777e-49	133 TriadP26726 pep:novel scaffold:ASM15027v1:scaffold_6:1138428:1144797:1 gene:TriadG26726 transcript:TriadT26726 description:""
			NEMVEDRAFT_v1g87697-PA	1.17287e-48	34 NEMVEDRAFT_v1g87697-PA pep:known scaffold:ASM20922v1:scaffold_16:1036073:1045942:-1 gene:NEMVEDRAFT_v1g87697 transcript:NEMVEDRAFT_v1g87697-RA description:""
		GABBR2	ENSP00000259455	1.98262e-48	23 ENSP00000259455 pep:known chromosome:GRCh37:9:101050391:101471479:-1 gene:ENSG00000136928 transcript:ENST00000259455 gene_biotype:protein_coding transcript_biotype:protein_coding
			TriadP18816	2.05692e-47	94 TriadP18816 pep:novel scaffold:ASM15027v1:scaffold_1:789801:795273:1 gene:TriadG18816 transcript:TriadT18816 description:""
			TriadP30267	3.08302e-47	164 TriadP30267 pep:novel scaffold:ASM15027v1:scaffold_13:1149965:1208254:1 gene:TriadG30267 transcript:TriadT30267 description:""
		GABBR1	ENSP00000373134	3.43005e-47	1 ENSP00000373134 pep:known chromosome:GRCh37:HSCHR6_MHC_QBL:29569941:29600872:-1 gene:ENSG00000206511 transcript:ENST00000383638 gene_biotype:protein_coding transcript_biotype:protein_coding
			TriadP51773	2.39984e-45	101 TriadP51773 pep:novel scaffold:ASM15027v1:scaffold_1:4684777:4697298:1 gene:TriadG51773 transcript:TriadT51773 description:""
			TriadP56611	7.49464e-45	129 TriadP56611 pep:novel scaffold:ASM15027v1:scaffold_5:5014200:5021558:-1 gene:TriadG56611 transcript:TriadT56611 description:""
PAC:15715878	Aq715878	Aqu1.217350
		GRM1	ENSP00000282753	1.3728e-134	0 ENSP00000282753 pep:known chromosome:GRCh37:6:146350419:146758734:1 gene:ENSG00000152822 transcript:ENST00000282753 gene_biotype:protein_coding transcript_biotype:protein_coding
		GRM3	ENSP00000355316	4.62294e-134	13 ENSP00000355316 pep:known chromosome:GRCh37:7:86273230:86494200:1 gene:ENSG00000198822 transcript:ENST00000361669 gene_biotype:protein_coding transcript_biotype:protein_coding
		GRM8	ENSP00000344173	6.02404e-131	22 ENSP00000344173 pep:known chromosome:GRCh37:7:126078652:126893348:-1 gene:ENSG00000179603 transcript:ENST00000339582 gene_biotype:protein_coding transcript_biotype:protein_coding
		GRM7	ENSP00000419835	3.62147e-129	2 ENSP00000419835 pep:known chromosome:GRCh37:3:6902802:7735357:1 gene:ENSG00000196277 transcript:ENST00000467425 gene_biotype:protein_coding transcript_biotype:nonsense_mediated_decay
		GRM5	ENSP00000305905	5.49465e-125	26 ENSP00000305905 pep:known chromosome:GRCh37:11:88240978:88781190:-1 gene:ENSG00000168959 transcript:ENST00000305432 gene_biotype:protein_coding transcript_biotype:protein_coding
		GRM5	ENSP00000306138	6.9931e-125	27 ENSP00000306138 pep:known chromosome:GRCh37:11:88240978:88781190:-1 gene:ENSG00000168959 transcript:ENST00000305447 gene_biotype:protein_coding transcript_biotype:protein_coding
		GRM4	ENSP00000440556	5.04826e-124	10 ENSP00000440556 pep:known chromosome:GRCh37:6:33989628:34113857:-1 gene:ENSG00000124493 transcript:ENST00000538487 gene_biotype:protein_coding transcript_biotype:protein_coding
			SPU_025315-tr	5.0921e-124	69 SPU_025315-tr pep:known supercontig:GCA_000002235.2:Scaffold386:493595:496275:1 gene:SPU_025315 transcript:SPU_025315-tr description:""
		GRM6	ENSP00000430767	9.81174e-124	24 ENSP00000430767 pep:known chromosome:GRCh37:5:178408658:178422299:-1 gene:ENSG00000113262 transcript:ENST00000517717 gene_biotype:protein_coding transcript_biotype:protein_coding
		GRM2	ENSP00000378492	1.7899e-120	8 ENSP00000378492 pep:known chromosome:GRCh37:3:51741086:51752426:1 gene:ENSG00000164082 transcript:ENST00000395052 gene_biotype:protein_coding transcript_biotype:protein_coding
PAC:15716471	Aq716471	Aqu1.217943
			SPU_016456-tr	1.3563e-41	83 SPU_016456-tr pep:novel supercontig:GCA_000002235.2:Scaffold793:150531:308975:-1 gene:SPU_016456 transcript:SPU_016456-tr description:""
			NEMVEDRAFT_v1g87697-PA	1.05848e-32	34 NEMVEDRAFT_v1g87697-PA pep:known scaffold:ASM20922v1:scaffold_16:1036073:1045942:-1 gene:NEMVEDRAFT_v1g87697 transcript:NEMVEDRAFT_v1g87697-RA description:""
			TriadP30267	1.63491e-31	164 TriadP30267 pep:novel scaffold:ASM15027v1:scaffold_13:1149965:1208254:1 gene:TriadG30267 transcript:TriadT30267 description:""
			NEMVEDRAFT_v1g86565-PA	6.60051e-25	32 NEMVEDRAFT_v1g86565-PA pep:known scaffold:ASM20922v1:scaffold_13:1391074:1399426:-1 gene:NEMVEDRAFT_v1g86565 transcript:NEMVEDRAFT_v1g86565-RA description:""
			TriadP56610	1.19847e-22	128 TriadP56610 pep:novel scaffold:ASM15027v1:scaffold_5:4992404:4998132:-1 gene:TriadG56610 transcript:TriadT56610 description:""
			NEMVEDRAFT_v1g158857-PA	2.12196e-22	29 NEMVEDRAFT_v1g158857-PA pep:known scaffold:ASM20922v1:scaffold_5:1662633:1676016:-1 gene:NEMVEDRAFT_v1g158857 transcript:NEMVEDRAFT_v1g158857-RA description:""
		GABBR1	ENSP00000373134	8.43397e-22	1 ENSP00000373134 pep:known chromosome:GRCh37:HSCHR6_MHC_QBL:29569941:29600872:-1 gene:ENSG00000206511 transcript:ENST00000383638 gene_biotype:protein_coding transcript_biotype:protein_coding
			SPU_018620-tr	3.12223e-21	92 SPU_018620-tr pep:novel supercontig:GCA_000002235.2:Scaffold315:333336:360864:-1 gene:SPU_018620 transcript:SPU_018620-tr description:""
			TriadP52983	1.36314e-20	113 TriadP52983 pep:novel scaffold:ASM15027v1:scaffold_2:1316248:1324611:1 gene:TriadG52983 transcript:TriadT52983 description:""
			TriadP52578	1.9132e-20	109 TriadP52578 pep:novel scaffold:ASM15027v1:scaffold_1:10745931:10757129:1 gene:TriadG52578 transcript:TriadT52578 description:""
PAC:15716472	Aq716472	Aqu1.217944
			NEMVEDRAFT_v1g87697-PA	6.3772e-65	34 NEMVEDRAFT_v1g87697-PA pep:known scaffold:ASM20922v1:scaffold_16:1036073:1045942:-1 gene:NEMVEDRAFT_v1g87697 transcript:NEMVEDRAFT_v1g87697-RA description:""
		GABBR2	ENSP00000259455	2.41259e-60	23 ENSP00000259455 pep:known chromosome:GRCh37:9:101050391:101471479:-1 gene:ENSG00000136928 transcript:ENST00000259455 gene_biotype:protein_coding transcript_biotype:protein_coding
			SPU_016456-tr	1.13026e-54	83 SPU_016456-tr pep:novel supercontig:GCA_000002235.2:Scaffold793:150531:308975:-1 gene:SPU_016456 transcript:SPU_016456-tr description:""
			NEMVEDRAFT_v1g158857-PA	5.8675e-53	29 NEMVEDRAFT_v1g158857-PA pep:known scaffold:ASM20922v1:scaffold_5:1662633:1676016:-1 gene:NEMVEDRAFT_v1g158857 transcript:NEMVEDRAFT_v1g158857-RA description:""
			TriadP51773	2.2209e-51	101 TriadP51773 pep:novel scaffold:ASM15027v1:scaffold_1:4684777:4697298:1 gene:TriadG51773 transcript:TriadT51773 description:""
			TriadP52983	6.29809e-48	113 TriadP52983 pep:novel scaffold:ASM15027v1:scaffold_2:1316248:1324611:1 gene:TriadG52983 transcript:TriadT52983 description:""
			NEMVEDRAFT_v1g86565-PA	7.98686e-48	32 NEMVEDRAFT_v1g86565-PA pep:known scaffold:ASM20922v1:scaffold_13:1391074:1399426:-1 gene:NEMVEDRAFT_v1g86565 transcript:NEMVEDRAFT_v1g86565-RA description:""
			TriadP26726	4.98398e-47	133 TriadP26726 pep:novel scaffold:ASM15027v1:scaffold_6:1138428:1144797:1 gene:TriadG26726 transcript:TriadT26726 description:""
		GABBR1	ENSP00000373134	1.41075e-46	1 ENSP00000373134 pep:known chromosome:GRCh37:HSCHR6_MHC_QBL:29569941:29600872:-1 gene:ENSG00000206511 transcript:ENST00000383638 gene_biotype:protein_coding transcript_biotype:protein_coding
			SPU_023972-tr	3.01949e-46	76 SPU_023972-tr pep:novel supercontig:GCA_000002235.2:Scaffold769:277136:300448:-1 gene:SPU_023972 transcript:SPU_023972-tr description:""
PAC:15716474	Aq716474	Aqu1.217946
			NEMVEDRAFT_v1g87697-PA	7.26449e-72	34 NEMVEDRAFT_v1g87697-PA pep:known scaffold:ASM20922v1:scaffold_16:1036073:1045942:-1 gene:NEMVEDRAFT_v1g87697 transcript:NEMVEDRAFT_v1g87697-RA description:""
		GABBR2	ENSP00000259455	1.70087e-69	23 ENSP00000259455 pep:known chromosome:GRCh37:9:101050391:101471479:-1 gene:ENSG00000136928 transcript:ENST00000259455 gene_biotype:protein_coding transcript_biotype:protein_coding
			NEMVEDRAFT_v1g86565-PA	1.27503e-59	32 NEMVEDRAFT_v1g86565-PA pep:known scaffold:ASM20922v1:scaffold_13:1391074:1399426:-1 gene:NEMVEDRAFT_v1g86565 transcript:NEMVEDRAFT_v1g86565-RA description:""
			SPU_016456-tr	2.48728e-58	83 SPU_016456-tr pep:novel supercontig:GCA_000002235.2:Scaffold793:150531:308975:-1 gene:SPU_016456 transcript:SPU_016456-tr description:""
			TriadP18816	4.96846e-55	94 TriadP18816 pep:novel scaffold:ASM15027v1:scaffold_1:789801:795273:1 gene:TriadG18816 transcript:TriadT18816 description:""
			TriadP59024	4.96348e-53	143 TriadP59024 pep:novel scaffold:ASM15027v1:scaffold_9:2128268:2135729:-1 gene:TriadG59024 transcript:TriadT59024 description:""
			NEMVEDRAFT_v1g158857-PA	7.06144e-53	29 NEMVEDRAFT_v1g158857-PA pep:known scaffold:ASM20922v1:scaffold_5:1662633:1676016:-1 gene:NEMVEDRAFT_v1g158857 transcript:NEMVEDRAFT_v1g158857-RA description:""
			TriadP52577	1.72931e-52	108 TriadP52577 pep:novel scaffold:ASM15027v1:scaffold_1:10731999:10740432:1 gene:TriadG52577 transcript:TriadT52577 description:""
			TriadP54957	5.11661e-51	115 TriadP54957 pep:novel scaffold:ASM15027v1:scaffold_3:8317196:8327730:-1 gene:TriadG54957 transcript:TriadT54957 description:""
			TriadP51773	4.4995e-50	101 TriadP51773 pep:novel scaffold:ASM15027v1:scaffold_1:4684777:4697298:1 gene:TriadG51773 transcript:TriadT51773 description:""
PAC:15716750	Aq716750	Aqu1.218222
			TriadP55385	1.29114e-31	119 TriadP55385 pep:novel scaffold:ASM15027v1:scaffold_4:2248652:2257974:-1 gene:TriadG55385 transcript:TriadT55385 description:""
			TriadP16716	1.61782e-30	166 TriadP16716 pep:novel scaffold:ASM15027v1:scaffold_738:1717:3544:-1 gene:TriadG16716 transcript:TriadT16716 description:""
			TriadP52983	2.13688e-30	113 TriadP52983 pep:novel scaffold:ASM15027v1:scaffold_2:1316248:1324611:1 gene:TriadG52983 transcript:TriadT52983 description:""
			NEMVEDRAFT_v1g86565-PA	5.09106e-30	32 NEMVEDRAFT_v1g86565-PA pep:known scaffold:ASM20922v1:scaffold_13:1391074:1399426:-1 gene:NEMVEDRAFT_v1g86565 transcript:NEMVEDRAFT_v1g86565-RA description:""
		GABBR2	ENSP00000259455	1.65715e-29	23 ENSP00000259455 pep:known chromosome:GRCh37:9:101050391:101471479:-1 gene:ENSG00000136928 transcript:ENST00000259455 gene_biotype:protein_coding transcript_biotype:protein_coding
			SPU_002516-tr	4.54431e-29	79 SPU_002516-tr pep:novel supercontig:GCA_000002235.2:Scaffold241:440959:455024:1 gene:SPU_002516 transcript:SPU_002516-tr description:""
			TriadP54957	1.5178e-28	115 TriadP54957 pep:novel scaffold:ASM15027v1:scaffold_3:8317196:8327730:-1 gene:TriadG54957 transcript:TriadT54957 description:""
			TriadP30374	3.00037e-28	162 TriadP30374 pep:novel scaffold:ASM15027v1:scaffold_13:860534:862228:-1 gene:TriadG30374 transcript:TriadT30374 description:""
			TriadP59024	4.55931e-28	143 TriadP59024 pep:novel scaffold:ASM15027v1:scaffold_9:2128268:2135729:-1 gene:TriadG59024 transcript:TriadT59024 description:""
			NEMVEDRAFT_v1g87697-PA	2.81725e-27	34 NEMVEDRAFT_v1g87697-PA pep:known scaffold:ASM20922v1:scaffold_16:1036073:1045942:-1 gene:NEMVEDRAFT_v1g87697 transcript:NEMVEDRAFT_v1g87697-RA description:""
PAC:15717728	Aq717728	Aqu1.219200
		GRM3	ENSP00000355316	1.17553e-129	13 ENSP00000355316 pep:known chromosome:GRCh37:7:86273230:86494200:1 gene:ENSG00000198822 transcript:ENST00000361669 gene_biotype:protein_coding transcript_biotype:protein_coding
			NEMVEDRAFT_v1g40374-PA	2.10127e-120	59 NEMVEDRAFT_v1g40374-PA pep:known scaffold:ASM20922v1:scaffold_198:275543:278133:-1 gene:NEMVEDRAFT_v1g40374 transcript:NEMVEDRAFT_v1g40374-RA description:""
		GRM7	ENSP00000419835	2.29195e-118	2 ENSP00000419835 pep:known chromosome:GRCh37:3:6902802:7735357:1 gene:ENSG00000196277 transcript:ENST00000467425 gene_biotype:protein_coding transcript_biotype:nonsense_mediated_decay
		GRM8	ENSP00000344173	1.84014e-114	22 ENSP00000344173 pep:known chromosome:GRCh37:7:126078652:126893348:-1 gene:ENSG00000179603 transcript:ENST00000339582 gene_biotype:protein_coding transcript_biotype:protein_coding
		GRM2	ENSP00000378492	3.16268e-114	8 ENSP00000378492 pep:known chromosome:GRCh37:3:51741086:51752426:1 gene:ENSG00000164082 transcript:ENST00000395052 gene_biotype:protein_coding transcript_biotype:protein_coding
		GRM4	ENSP00000440556	5.07688e-113	10 ENSP00000440556 pep:known chromosome:GRCh37:6:33989628:34113857:-1 gene:ENSG00000124493 transcript:ENST00000538487 gene_biotype:protein_coding transcript_biotype:protein_coding
		GRM5	ENSP00000305905	7.36425e-111	26 ENSP00000305905 pep:known chromosome:GRCh37:11:88240978:88781190:-1 gene:ENSG00000168959 transcript:ENST00000305432 gene_biotype:protein_coding transcript_biotype:protein_coding
		GRM5	ENSP00000306138	8.82784e-111	27 ENSP00000306138 pep:known chromosome:GRCh37:11:88240978:88781190:-1 gene:ENSG00000168959 transcript:ENST00000305447 gene_biotype:protein_coding transcript_biotype:protein_coding
			SPU_025315-tr	4.10267e-110	69 SPU_025315-tr pep:known supercontig:GCA_000002235.2:Scaffold386:493595:496275:1 gene:SPU_025315 transcript:SPU_025315-tr description:""
			NEMVEDRAFT_v1g218792-PA	2.15271e-108	62 NEMVEDRAFT_v1g218792-PA pep:known scaffold:ASM20922v1:scaffold_367:66186:70987:1 gene:NEMVEDRAFT_v1g218792 transcript:NEMVEDRAFT_v1g218792-RA description:""
PAC:15719126	Aq719126	Aqu1.220598
		GRM3	ENSP00000355316	1.29695e-128	13 ENSP00000355316 pep:known chromosome:GRCh37:7:86273230:86494200:1 gene:ENSG00000198822 transcript:ENST00000361669 gene_biotype:protein_coding transcript_biotype:protein_coding
		GRM7	ENSP00000419835	1.10737e-117	2 ENSP00000419835 pep:known chromosome:GRCh37:3:6902802:7735357:1 gene:ENSG00000196277 transcript:ENST00000467425 gene_biotype:protein_coding transcript_biotype:nonsense_mediated_decay
		GRM8	ENSP00000344173	1.69785e-115	22 ENSP00000344173 pep:known chromosome:GRCh37:7:126078652:126893348:-1 gene:ENSG00000179603 transcript:ENST00000339582 gene_biotype:protein_coding transcript_biotype:protein_coding
			NEMVEDRAFT_v1g40374-PA	2.78541e-114	59 NEMVEDRAFT_v1g40374-PA pep:known scaffold:ASM20922v1:scaffold_198:275543:278133:-1 gene:NEMVEDRAFT_v1g40374 transcript:NEMVEDRAFT_v1g40374-RA description:""
		GRM4	ENSP00000440556	5.49589e-113	10 ENSP00000440556 pep:known chromosome:GRCh37:6:33989628:34113857:-1 gene:ENSG00000124493 transcript:ENST00000538487 gene_biotype:protein_coding transcript_biotype:protein_coding
		GRM2	ENSP00000378492	1.69983e-111	8 ENSP00000378492 pep:known chromosome:GRCh37:3:51741086:51752426:1 gene:ENSG00000164082 transcript:ENST00000395052 gene_biotype:protein_coding transcript_biotype:protein_coding
			NEMVEDRAFT_v1g218792-PA	2.40764e-110	62 NEMVEDRAFT_v1g218792-PA pep:known scaffold:ASM20922v1:scaffold_367:66186:70987:1 gene:NEMVEDRAFT_v1g218792 transcript:NEMVEDRAFT_v1g218792-RA description:""
			SPU_025315-tr	3.58964e-108	69 SPU_025315-tr pep:known supercontig:GCA_000002235.2:Scaffold386:493595:496275:1 gene:SPU_025315 transcript:SPU_025315-tr description:""
		GRM5	ENSP00000305905	6.71879e-104	26 ENSP00000305905 pep:known chromosome:GRCh37:11:88240978:88781190:-1 gene:ENSG00000168959 transcript:ENST00000305432 gene_biotype:protein_coding transcript_biotype:protein_coding
		GRM5	ENSP00000306138	1.12443e-103	27 ENSP00000306138 pep:known chromosome:GRCh37:11:88240978:88781190:-1 gene:ENSG00000168959 transcript:ENST00000305447 gene_biotype:protein_coding transcript_biotype:protein_coding
PAC:15720535	Aq720535	Aqu1.222007
		GABBR2	ENSP00000259455	1.9808e-42	23 ENSP00000259455 pep:known chromosome:GRCh37:9:101050391:101471479:-1 gene:ENSG00000136928 transcript:ENST00000259455 gene_biotype:protein_coding transcript_biotype:protein_coding
			NEMVEDRAFT_v1g86565-PA	3.06748e-42	32 NEMVEDRAFT_v1g86565-PA pep:known scaffold:ASM20922v1:scaffold_13:1391074:1399426:-1 gene:NEMVEDRAFT_v1g86565 transcript:NEMVEDRAFT_v1g86565-RA description:""
			NEMVEDRAFT_v1g158857-PA	3.62413e-41	29 NEMVEDRAFT_v1g158857-PA pep:known scaffold:ASM20922v1:scaffold_5:1662633:1676016:-1 gene:NEMVEDRAFT_v1g158857 transcript:NEMVEDRAFT_v1g158857-RA description:""
			NEMVEDRAFT_v1g87697-PA	7.15598e-40	34 NEMVEDRAFT_v1g87697-PA pep:known scaffold:ASM20922v1:scaffold_16:1036073:1045942:-1 gene:NEMVEDRAFT_v1g87697 transcript:NEMVEDRAFT_v1g87697-RA description:""
			TriadP30267	9.37032e-37	164 TriadP30267 pep:novel scaffold:ASM15027v1:scaffold_13:1149965:1208254:1 gene:TriadG30267 transcript:TriadT30267 description:""
			TriadP52577	1.18561e-35	108 TriadP52577 pep:novel scaffold:ASM15027v1:scaffold_1:10731999:10740432:1 gene:TriadG52577 transcript:TriadT52577 description:""
			TriadP56610	4.78562e-33	128 TriadP56610 pep:novel scaffold:ASM15027v1:scaffold_5:4992404:4998132:-1 gene:TriadG56610 transcript:TriadT56610 description:""
			TriadP56611	7.70729e-33	129 TriadP56611 pep:novel scaffold:ASM15027v1:scaffold_5:5014200:5021558:-1 gene:TriadG56611 transcript:TriadT56611 description:""
			TriadP52983	2.88394e-32	113 TriadP52983 pep:novel scaffold:ASM15027v1:scaffold_2:1316248:1324611:1 gene:TriadG52983 transcript:TriadT52983 description:""
			TriadP51775	6.27624e-32	103 TriadP51775 pep:novel scaffold:ASM15027v1:scaffold_1:4717627:4729565:1 gene:TriadG51775 transcript:TriadT51775 description:""
PAC:15721151	Aq721151	Aqu1.222623
		GRM7	ENSP00000419835	1.04855e-116	2 ENSP00000419835 pep:known chromosome:GRCh37:3:6902802:7735357:1 gene:ENSG00000196277 transcript:ENST00000467425 gene_biotype:protein_coding transcript_biotype:nonsense_mediated_decay
		GRM3	ENSP00000355316	1.41509e-116	13 ENSP00000355316 pep:known chromosome:GRCh37:7:86273230:86494200:1 gene:ENSG00000198822 transcript:ENST00000361669 gene_biotype:protein_coding transcript_biotype:protein_coding
		GRM2	ENSP00000378492	1.07911e-112	8 ENSP00000378492 pep:known chromosome:GRCh37:3:51741086:51752426:1 gene:ENSG00000164082 transcript:ENST00000395052 gene_biotype:protein_coding transcript_biotype:protein_coding
		GRM8	ENSP00000344173	9.97381e-112	22 ENSP00000344173 pep:known chromosome:GRCh37:7:126078652:126893348:-1 gene:ENSG00000179603 transcript:ENST00000339582 gene_biotype:protein_coding transcript_biotype:protein_coding
		GRM4	ENSP00000440556	1.52825e-110	10 ENSP00000440556 pep:known chromosome:GRCh37:6:33989628:34113857:-1 gene:ENSG00000124493 transcript:ENST00000538487 gene_biotype:protein_coding transcript_biotype:protein_coding
			NEMVEDRAFT_v1g40374-PA	2.4454e-110	59 NEMVEDRAFT_v1g40374-PA pep:known scaffold:ASM20922v1:scaffold_198:275543:278133:-1 gene:NEMVEDRAFT_v1g40374 transcript:NEMVEDRAFT_v1g40374-RA description:""
			NEMVEDRAFT_v1g218792-PA	2.53471e-106	62 NEMVEDRAFT_v1g218792-PA pep:known scaffold:ASM20922v1:scaffold_367:66186:70987:1 gene:NEMVEDRAFT_v1g218792 transcript:NEMVEDRAFT_v1g218792-RA description:""
			ENSP00000305905	7.28205e-105	26 ENSP00000305905 pep:known chromosome:GRCh37:11:88240978:88781190:-1 gene:ENSG00000168959 transcript:ENST00000305432 gene_biotype:protein_coding transcript_biotype:protein_coding
			ENSP00000306138	1.38539e-104	27 ENSP00000306138 pep:known chromosome:GRCh37:11:88240978:88781190:-1 gene:ENSG00000168959 transcript:ENST00000305447 gene_biotype:protein_coding transcript_biotype:protein_coding
			ENSP00000430767	4.7355e-101	24 ENSP00000430767 pep:known chromosome:GRCh37:5:178408658:178422299:-1 gene:ENSG00000113262 transcript:ENST00000517717 gene_biotype:protein_coding transcript_biotype:protein_coding
PAC:15721156	Aq721156	Aqu1.222628
		GRM3	ENSP00000355316	8.92556e-115	13 ENSP00000355316 pep:known chromosome:GRCh37:7:86273230:86494200:1 gene:ENSG00000198822 transcript:ENST00000361669 gene_biotype:protein_coding transcript_biotype:protein_coding
		GRM8	ENSP00000344173	2.87221e-110	22 ENSP00000344173 pep:known chromosome:GRCh37:7:126078652:126893348:-1 gene:ENSG00000179603 transcript:ENST00000339582 gene_biotype:protein_coding transcript_biotype:protein_coding
		GRM4	ENSP00000440556	1.12699e-109	10 ENSP00000440556 pep:known chromosome:GRCh37:6:33989628:34113857:-1 gene:ENSG00000124493 transcript:ENST00000538487 gene_biotype:protein_coding transcript_biotype:protein_coding
		GRM2	ENSP00000378492	1.90085e-107	8 ENSP00000378492 pep:known chromosome:GRCh37:3:51741086:51752426:1 gene:ENSG00000164082 transcript:ENST00000395052 gene_biotype:protein_coding transcript_biotype:protein_coding
		GRM7	ENSP00000419835	1.79837e-105	2 ENSP00000419835 pep:known chromosome:GRCh37:3:6902802:7735357:1 gene:ENSG00000196277 transcript:ENST00000467425 gene_biotype:protein_coding transcript_biotype:nonsense_mediated_decay
			NEMVEDRAFT_v1g40374-PA	1.13552e-104	59 NEMVEDRAFT_v1g40374-PA pep:known scaffold:ASM20922v1:scaffold_198:275543:278133:-1 gene:NEMVEDRAFT_v1g40374 transcript:NEMVEDRAFT_v1g40374-RA description:""
			NEMVEDRAFT_v1g229374-PA	2.26078e-101	51 NEMVEDRAFT_v1g229374-PA pep:known scaffold:ASM20922v1:scaffold_73:485304:495081:1 gene:NEMVEDRAFT_v1g229374 transcript:NEMVEDRAFT_v1g229374-RA description:""
			ENSP00000430767	7.99531e-97	24 ENSP00000430767 pep:known chromosome:GRCh37:5:178408658:178422299:-1 gene:ENSG00000113262 transcript:ENST00000517717 gene_biotype:protein_coding transcript_biotype:protein_coding
			ENSP00000305905	1.1733e-95	26 ENSP00000305905 pep:known chromosome:GRCh37:11:88240978:88781190:-1 gene:ENSG00000168959 transcript:ENST00000305432 gene_biotype:protein_coding transcript_biotype:protein_coding
			NEMVEDRAFT_v1g218792-PA	1.24861e-95	62 NEMVEDRAFT_v1g218792-PA pep:known scaffold:ASM20922v1:scaffold_367:66186:70987:1 gene:NEMVEDRAFT_v1g218792 transcript:NEMVEDRAFT_v1g218792-RA description:""
PAC:15721157	Aq721157	Aqu1.222629
		GRM3	ENSP00000355316	1.47754e-127	13 ENSP00000355316 pep:known chromosome:GRCh37:7:86273230:86494200:1 gene:ENSG00000198822 transcript:ENST00000361669 gene_biotype:protein_coding transcript_biotype:protein_coding
		GRM8	ENSP00000344173	1.15567e-125	22 ENSP00000344173 pep:known chromosome:GRCh37:7:126078652:126893348:-1 gene:ENSG00000179603 transcript:ENST00000339582 gene_biotype:protein_coding transcript_biotype:protein_coding
		GRM2	ENSP00000378492	4.09502e-125	8 ENSP00000378492 pep:known chromosome:GRCh37:3:51741086:51752426:1 gene:ENSG00000164082 transcript:ENST00000395052 gene_biotype:protein_coding transcript_biotype:protein_coding
		GRM4	ENSP00000440556	2.17644e-119	10 ENSP00000440556 pep:known chromosome:GRCh37:6:33989628:34113857:-1 gene:ENSG00000124493 transcript:ENST00000538487 gene_biotype:protein_coding transcript_biotype:protein_coding
			SPU_025315-tr	4.15279e-119	69 SPU_025315-tr pep:known supercontig:GCA_000002235.2:Scaffold386:493595:496275:1 gene:SPU_025315 transcript:SPU_025315-tr description:""
			ENSP00000419835	9.74452e-118	2 ENSP00000419835 pep:known chromosome:GRCh37:3:6902802:7735357:1 gene:ENSG00000196277 transcript:ENST00000467425 gene_biotype:protein_coding transcript_biotype:nonsense_mediated_decay
			NEMVEDRAFT_v1g40374-PA	4.13978e-116	59 NEMVEDRAFT_v1g40374-PA pep:known scaffold:ASM20922v1:scaffold_198:275543:278133:-1 gene:NEMVEDRAFT_v1g40374 transcript:NEMVEDRAFT_v1g40374-RA description:""
			ENSP00000282753	8.20371e-111	0 ENSP00000282753 pep:known chromosome:GRCh37:6:146350419:146758734:1 gene:ENSG00000152822 transcript:ENST00000282753 gene_biotype:protein_coding transcript_biotype:protein_coding
			ENSP00000305905	5.36731e-109	26 ENSP00000305905 pep:known chromosome:GRCh37:11:88240978:88781190:-1 gene:ENSG00000168959 transcript:ENST00000305432 gene_biotype:protein_coding transcript_biotype:protein_coding
			ENSP00000306138	8.11765e-109	27 ENSP00000306138 pep:known chromosome:GRCh37:11:88240978:88781190:-1 gene:ENSG00000168959 transcript:ENST00000305447 gene_biotype:protein_coding transcript_biotype:protein_coding
PAC:15721274	Aq721274	Aqu1.222746
			NEMVEDRAFT_v1g86565-PA	5.52625e-29	32 NEMVEDRAFT_v1g86565-PA pep:known scaffold:ASM20922v1:scaffold_13:1391074:1399426:-1 gene:NEMVEDRAFT_v1g86565 transcript:NEMVEDRAFT_v1g86565-RA description:""
			TriadP55385	7.55777e-27	119 TriadP55385 pep:novel scaffold:ASM15027v1:scaffold_4:2248652:2257974:-1 gene:TriadG55385 transcript:TriadT55385 description:""
			TriadP56611	1.98799e-26	129 TriadP56611 pep:novel scaffold:ASM15027v1:scaffold_5:5014200:5021558:-1 gene:TriadG56611 transcript:TriadT56611 description:""
			NEMVEDRAFT_v1g87697-PA	9.58134e-26	34 NEMVEDRAFT_v1g87697-PA pep:known scaffold:ASM20922v1:scaffold_16:1036073:1045942:-1 gene:NEMVEDRAFT_v1g87697 transcript:NEMVEDRAFT_v1g87697-RA description:""
		GABBR1	ENSP00000373134	6.59308e-24	1 ENSP00000373134 pep:known chromosome:GRCh37:HSCHR6_MHC_QBL:29569941:29600872:-1 gene:ENSG00000206511 transcript:ENST00000383638 gene_biotype:protein_coding transcript_biotype:protein_coding
		GABBR2	ENSP00000259455	1.31616e-23	23 ENSP00000259455 pep:known chromosome:GRCh37:9:101050391:101471479:-1 gene:ENSG00000136928 transcript:ENST00000259455 gene_biotype:protein_coding transcript_biotype:protein_coding
			TriadP30267	2.83683e-22	164 TriadP30267 pep:novel scaffold:ASM15027v1:scaffold_13:1149965:1208254:1 gene:TriadG30267 transcript:TriadT30267 description:""
			TriadP52577	6.38775e-21	108 TriadP52577 pep:novel scaffold:ASM15027v1:scaffold_1:10731999:10740432:1 gene:TriadG52577 transcript:TriadT52577 description:""
			TriadP51330	2.0402e-20	97 TriadP51330 pep:novel scaffold:ASM15027v1:scaffold_1:979173:988064:1 gene:TriadG51330 transcript:TriadT51330 description:""
			TriadP28937	1.38781e-19	146 TriadP28937 pep:novel scaffold:ASM15027v1:scaffold_9:2178411:2186060:-1 gene:TriadG28937 transcript:TriadT28937 description:""
PAC:15721275	Aq721275	Aqu1.222747
			NEMVEDRAFT_v1g86565-PA	4.02808e-27	32 NEMVEDRAFT_v1g86565-PA pep:known scaffold:ASM20922v1:scaffold_13:1391074:1399426:-1 gene:NEMVEDRAFT_v1g86565 transcript:NEMVEDRAFT_v1g86565-RA description:""
			TriadP55500	3.50434e-25	124 TriadP55500 pep:novel scaffold:ASM15027v1:scaffold_4:3108564:3119767:1 gene:TriadG55500 transcript:TriadT55500 description:""
			TriadP51325	4.28958e-25	96 TriadP51325 pep:novel scaffold:ASM15027v1:scaffold_1:819367:827615:1 gene:TriadG51325 transcript:TriadT51325 description:""
			TriadP51775	1.87356e-24	103 TriadP51775 pep:novel scaffold:ASM15027v1:scaffold_1:4717627:4729565:1 gene:TriadG51775 transcript:TriadT51775 description:""
			TriadP52577	6.38252e-24	108 TriadP52577 pep:novel scaffold:ASM15027v1:scaffold_1:10731999:10740432:1 gene:TriadG52577 transcript:TriadT52577 description:""
			TriadP51330	7.65224e-24	97 TriadP51330 pep:novel scaffold:ASM15027v1:scaffold_1:979173:988064:1 gene:TriadG51330 transcript:TriadT51330 description:""
		GABBR1	ENSP00000373134	1.24984e-23	1 ENSP00000373134 pep:known chromosome:GRCh37:HSCHR6_MHC_QBL:29569941:29600872:-1 gene:ENSG00000206511 transcript:ENST00000383638 gene_biotype:protein_coding transcript_biotype:protein_coding
			TriadP26726	9.74296e-23	133 TriadP26726 pep:novel scaffold:ASM15027v1:scaffold_6:1138428:1144797:1 gene:TriadG26726 transcript:TriadT26726 description:""
			TriadP28937	3.33533e-22	146 TriadP28937 pep:novel scaffold:ASM15027v1:scaffold_9:2178411:2186060:-1 gene:TriadG28937 transcript:TriadT28937 description:""
			TriadP30267	5.51976e-22	164 TriadP30267 pep:novel scaffold:ASM15027v1:scaffold_13:1149965:1208254:1 gene:TriadG30267 transcript:TriadT30267 description:""
PAC:15721588	Aq721588	Aqu1.223060
			NEMVEDRAFT_v1g87697-PA	1.02464e-25	34 NEMVEDRAFT_v1g87697-PA pep:known scaffold:ASM20922v1:scaffold_16:1036073:1045942:-1 gene:NEMVEDRAFT_v1g87697 transcript:NEMVEDRAFT_v1g87697-RA description:""
		GABBR2	ENSP00000259455	1.13744e-25	23 ENSP00000259455 pep:known chromosome:GRCh37:9:101050391:101471479:-1 gene:ENSG00000136928 transcript:ENST00000259455 gene_biotype:protein_coding transcript_biotype:protein_coding
			TriadP58939	1.53169e-25	140 TriadP58939 pep:novel scaffold:ASM15027v1:scaffold_9:1517697:1526230:1 gene:TriadG58939 transcript:TriadT58939 description:""
			TriadP58979	9.83033e-24	142 TriadP58979 pep:novel scaffold:ASM15027v1:scaffold_9:1771056:1777568:1 gene:TriadG58979 transcript:TriadT58979 description:""
			TriadP28568	1.24795e-21	145 TriadP28568 pep:novel scaffold:ASM15027v1:scaffold_9:2159114:2165945:-1 gene:TriadG28568 transcript:TriadT28568 description:""
			TriadP52578	7.29075e-21	109 TriadP52578 pep:novel scaffold:ASM15027v1:scaffold_1:10745931:10757129:1 gene:TriadG52578 transcript:TriadT52578 description:""
			NEMVEDRAFT_v1g210496-PA	9.62492e-21	57 NEMVEDRAFT_v1g210496-PA pep:known scaffold:ASM20922v1:scaffold_122:582068:596333:-1 gene:NEMVEDRAFT_v1g210496 transcript:NEMVEDRAFT_v1g210496-RA description:""
			TriadP52983	2.65258e-20	113 TriadP52983 pep:novel scaffold:ASM15027v1:scaffold_2:1316248:1324611:1 gene:TriadG52983 transcript:TriadT52983 description:""
			NEMVEDRAFT_v1g158857-PA	1.249e-19	29 NEMVEDRAFT_v1g158857-PA pep:known scaffold:ASM20922v1:scaffold_5:1662633:1676016:-1 gene:NEMVEDRAFT_v1g158857 transcript:NEMVEDRAFT_v1g158857-RA description:""
		GABBR2	ENSP00000373134	1.42239e-19	1 ENSP00000373134 pep:known chromosome:GRCh37:HSCHR6_MHC_QBL:29569941:29600872:-1 gene:ENSG00000206511 transcript:ENST00000383638 gene_biotype:protein_coding transcript_biotype:protein_coding
PAC:15724014	Aq724014	Aqu1.225486
			NEMVEDRAFT_v1g86565-PA	1.34983e-67	32 NEMVEDRAFT_v1g86565-PA pep:known scaffold:ASM20922v1:scaffold_13:1391074:1399426:-1 gene:NEMVEDRAFT_v1g86565 transcript:NEMVEDRAFT_v1g86565-RA description:""
			NEMVEDRAFT_v1g87697-PA	2.27004e-60	34 NEMVEDRAFT_v1g87697-PA pep:known scaffold:ASM20922v1:scaffold_16:1036073:1045942:-1 gene:NEMVEDRAFT_v1g87697 transcript:NEMVEDRAFT_v1g87697-RA description:""
		GABBR2	ENSP00000259455	7.84715e-60	23 ENSP00000259455 pep:known chromosome:GRCh37:9:101050391:101471479:-1 gene:ENSG00000136928 transcript:ENST00000259455 gene_biotype:protein_coding transcript_biotype:protein_coding
			TriadP52983	1.32194e-56	113 TriadP52983 pep:novel scaffold:ASM15027v1:scaffold_2:1316248:1324611:1 gene:TriadG52983 transcript:TriadT52983 description:""
			NEMVEDRAFT_v1g158857-PA	7.97962e-56	29 NEMVEDRAFT_v1g158857-PA pep:known scaffold:ASM20922v1:scaffold_5:1662633:1676016:-1 gene:NEMVEDRAFT_v1g158857 transcript:NEMVEDRAFT_v1g158857-RA description:""
			TriadP51330	7.16056e-53	97 TriadP51330 pep:novel scaffold:ASM15027v1:scaffold_1:979173:988064:1 gene:TriadG51330 transcript:TriadT51330 description:""
			TriadP54957	1.14456e-52	115 TriadP54957 pep:novel scaffold:ASM15027v1:scaffold_3:8317196:8327730:-1 gene:TriadG54957 transcript:TriadT54957 description:""
			SPU_016456-tr	3.71381e-52	83 SPU_016456-tr pep:novel supercontig:GCA_000002235.2:Scaffold793:150531:308975:-1 gene:SPU_016456 transcript:SPU_016456-tr description:""
			TriadP51325	3.94071e-52	96 TriadP51325 pep:novel scaffold:ASM15027v1:scaffold_1:819367:827615:1 gene:TriadG51325 transcript:TriadT51325 description:""
			TriadP28937	7.92001e-52	146 TriadP28937 pep:novel scaffold:ASM15027v1:scaffold_9:2178411:2186060:-1 gene:TriadG28937 transcript:TriadT28937 description:""
PAC:15724377	Aq724377	Aqu1.225849
		GABBR2	ENSP00000259455	3.71964e-67	23 ENSP00000259455 pep:known chromosome:GRCh37:9:101050391:101471479:-1 gene:ENSG00000136928 transcript:ENST00000259455 gene_biotype:protein_coding transcript_biotype:protein_coding
			SPU_016456-tr	7.86193e-62	83 SPU_016456-tr pep:novel supercontig:GCA_000002235.2:Scaffold793:150531:308975:-1 gene:SPU_016456 transcript:SPU_016456-tr description:""
			NEMVEDRAFT_v1g87697-PA	7.497e-61	34 NEMVEDRAFT_v1g87697-PA pep:known scaffold:ASM20922v1:scaffold_16:1036073:1045942:-1 gene:NEMVEDRAFT_v1g87697 transcript:NEMVEDRAFT_v1g87697-RA description:""
			NEMVEDRAFT_v1g158857-PA	3.74645e-54	29 NEMVEDRAFT_v1g158857-PA pep:known scaffold:ASM20922v1:scaffold_5:1662633:1676016:-1 gene:NEMVEDRAFT_v1g158857 transcript:NEMVEDRAFT_v1g158857-RA description:""
			TriadP51773	1.96767e-53	101 TriadP51773 pep:novel scaffold:ASM15027v1:scaffold_1:4684777:4697298:1 gene:TriadG51773 transcript:TriadT51773 description:""
			SPU_008869-tr	9.65218e-53	84 SPU_008869-tr pep:novel supercontig:GCA_000002235.2:Scaffold1257:62314:99328:1 gene:SPU_008869 transcript:SPU_008869-tr description:""
			TriadP26726	6.3878e-52	133 TriadP26726 pep:novel scaffold:ASM15027v1:scaffold_6:1138428:1144797:1 gene:TriadG26726 transcript:TriadT26726 description:""
			NEMVEDRAFT_v1g86565-PA	1.69231e-51	32 NEMVEDRAFT_v1g86565-PA pep:known scaffold:ASM20922v1:scaffold_13:1391074:1399426:-1 gene:NEMVEDRAFT_v1g86565 transcript:NEMVEDRAFT_v1g86565-RA description:""
			TriadP28937	4.43959e-50	146 TriadP28937 pep:novel scaffold:ASM15027v1:scaffold_9:2178411:2186060:-1 gene:TriadG28937 transcript:TriadT28937 description:""
			TriadP30267	1.48024e-49	164 TriadP30267 pep:novel scaffold:ASM15027v1:scaffold_13:1149965:1208254:1 gene:TriadG30267 transcript:TriadT30267 description:""
PAC:15724469	Aq724469	Aqu1.225941
			TriadP60050	3.43167e-24	163 TriadP60050 pep:novel scaffold:ASM15027v1:scaffold_13:1135362:1139508:1 gene:TriadG60050 transcript:TriadT60050 description:""
			NEMVEDRAFT_v1g87697-PA	3.24891e-22	34 NEMVEDRAFT_v1g87697-PA pep:known scaffold:ASM20922v1:scaffold_16:1036073:1045942:-1 gene:NEMVEDRAFT_v1g87697 transcript:NEMVEDRAFT_v1g87697-RA description:""
			NEMVEDRAFT_v1g86565-PA	4.2857e-20	32 NEMVEDRAFT_v1g86565-PA pep:known scaffold:ASM20922v1:scaffold_13:1391074:1399426:-1 gene:NEMVEDRAFT_v1g86565 transcript:NEMVEDRAFT_v1g86565-RA description:""
			TriadP51330	1.37662e-19	97 TriadP51330 pep:novel scaffold:ASM15027v1:scaffold_1:979173:988064:1 gene:TriadG51330 transcript:TriadT51330 description:""
			TriadP52983	5.22614e-19	113 TriadP52983 pep:novel scaffold:ASM15027v1:scaffold_2:1316248:1324611:1 gene:TriadG52983 transcript:TriadT52983 description:""
			TriadP51325	9.35057e-18	96 TriadP51325 pep:novel scaffold:ASM15027v1:scaffold_1:819367:827615:1 gene:TriadG51325 transcript:TriadT51325 description:""
		GABBR1	ENSP00000373134	3.13325e-17	1 ENSP00000373134 pep:known chromosome:GRCh37:HSCHR6_MHC_QBL:29569941:29600872:-1 gene:ENSG00000206511 transcript:ENST00000383638 gene_biotype:protein_coding transcript_biotype:protein_coding
			TriadP55425	1.13368e-16	121 TriadP55425 pep:novel scaffold:ASM15027v1:scaffold_4:2564635:2581360:-1 gene:TriadG55425 transcript:TriadT55425 description:""
			NEMVEDRAFT_v1g244104-PA	1.31686e-16	54 NEMVEDRAFT_v1g244104-PA pep:known scaffold:ASM20922v1:scaffold_109:336502:363236:1 gene:NEMVEDRAFT_v1g244104 transcript:NEMVEDRAFT_v1g244104-RA description:""
		GABBR2	ENSP00000259455	1.34665e-16	23 ENSP00000259455 pep:known chromosome:GRCh37:9:101050391:101471479:-1 gene:ENSG00000136928 transcript:ENST00000259455 gene_biotype:protein_coding transcript_biotype:protein_coding
PAC:15724633	Aq724633	Aqu1.226105
			TriadP18816	7.10092e-61	94 TriadP18816 pep:novel scaffold:ASM15027v1:scaffold_1:789801:795273:1 gene:TriadG18816 transcript:TriadT18816 description:""
			TriadP58979	6.43154e-59	142 TriadP58979 pep:novel scaffold:ASM15027v1:scaffold_9:1771056:1777568:1 gene:TriadG58979 transcript:TriadT58979 description:""
			TriadP26726	7.12103e-59	133 TriadP26726 pep:novel scaffold:ASM15027v1:scaffold_6:1138428:1144797:1 gene:TriadG26726 transcript:TriadT26726 description:""
			TriadP52983	3.87505e-58	113 TriadP52983 pep:novel scaffold:ASM15027v1:scaffold_2:1316248:1324611:1 gene:TriadG52983 transcript:TriadT52983 description:""
			NEMVEDRAFT_v1g87697-PA	9.21283e-58	34 NEMVEDRAFT_v1g87697-PA pep:known scaffold:ASM20922v1:scaffold_16:1036073:1045942:-1 gene:NEMVEDRAFT_v1g87697 transcript:NEMVEDRAFT_v1g87697-RA description:""
			SPU_016456-tr	3.00202e-57	83 SPU_016456-tr pep:novel supercontig:GCA_000002235.2:Scaffold793:150531:308975:-1 gene:SPU_016456 transcript:SPU_016456-tr description:""
			TriadP51325	2.05666e-56	96 TriadP51325 pep:novel scaffold:ASM15027v1:scaffold_1:819367:827615:1 gene:TriadG51325 transcript:TriadT51325 description:""
			NEMVEDRAFT_v1g244104-PA	1.10623e-55	54 NEMVEDRAFT_v1g244104-PA pep:known scaffold:ASM20922v1:scaffold_109:336502:363236:1 gene:NEMVEDRAFT_v1g244104 transcript:NEMVEDRAFT_v1g244104-RA description:""
		GABBR2	ENSP00000259455	2.10591e-55	23 ENSP00000259455 pep:known chromosome:GRCh37:9:101050391:101471479:-1 gene:ENSG00000136928 transcript:ENST00000259455 gene_biotype:protein_coding transcript_biotype:protein_coding
			NEMVEDRAFT_v1g158857-PA	2.25438e-55	29 NEMVEDRAFT_v1g158857-PA pep:known scaffold:ASM20922v1:scaffold_5:1662633:1676016:-1 gene:NEMVEDRAFT_v1g158857 transcript:NEMVEDRAFT_v1g158857-RA description:""
PAC:15724634	Aq724634	Aqu1.226106
		GABBR2	ENSP00000259455	2.68264e-76	23 ENSP00000259455 pep:known chromosome:GRCh37:9:101050391:101471479:-1 gene:ENSG00000136928 transcript:ENST00000259455 gene_biotype:protein_coding transcript_biotype:protein_coding
			NEMVEDRAFT_v1g87697-PA	2.51317e-73	34 NEMVEDRAFT_v1g87697-PA pep:known scaffold:ASM20922v1:scaffold_16:1036073:1045942:-1 gene:NEMVEDRAFT_v1g87697 transcript:NEMVEDRAFT_v1g87697-RA description:""
			TriadP30267	1.81293e-72	164 TriadP30267 pep:novel scaffold:ASM15027v1:scaffold_13:1149965:1208254:1 gene:TriadG30267 transcript:TriadT30267 description:""
		GABBR1	ENSP00000373134	2.6293e-69	1 ENSP00000373134 pep:known chromosome:GRCh37:HSCHR6_MHC_QBL:29569941:29600872:-1 gene:ENSG00000206511 transcript:ENST00000383638 gene_biotype:protein_coding transcript_biotype:protein_coding
			TriadP56611	3.32612e-63	129 TriadP56611 pep:novel scaffold:ASM15027v1:scaffold_5:5014200:5021558:-1 gene:TriadG56611 transcript:TriadT56611 description:""
			TriadP52983	7.12198e-63	113 TriadP52983 pep:novel scaffold:ASM15027v1:scaffold_2:1316248:1324611:1 gene:TriadG52983 transcript:TriadT52983 description:""
			TriadP51325	3.59169e-61	96 TriadP51325 pep:novel scaffold:ASM15027v1:scaffold_1:819367:827615:1 gene:TriadG51325 transcript:TriadT51325 description:""
			TriadP59025	2.14639e-60	144 TriadP59025 pep:novel scaffold:ASM15027v1:scaffold_9:2138960:2148946:-1 gene:TriadG59025 transcript:TriadT59025 description:""
			TriadP51773	2.61792e-60	101 TriadP51773 pep:novel scaffold:ASM15027v1:scaffold_1:4684777:4697298:1 gene:TriadG51773 transcript:TriadT51773 description:""
			TriadP28937	1.08435e-59	146 TriadP28937 pep:novel scaffold:ASM15027v1:scaffold_9:2178411:2186060:-1 gene:TriadG28937 transcript:TriadT28937 description:""
PAC:15724636	Aq724636	Aqu1.226108
		GABBR2	ENSP00000259455	1.01381e-71	23 ENSP00000259455 pep:known chromosome:GRCh37:9:101050391:101471479:-1 gene:ENSG00000136928 transcript:ENST00000259455 gene_biotype:protein_coding transcript_biotype:protein_coding
			NEMVEDRAFT_v1g87697-PA	2.68666e-69	34 NEMVEDRAFT_v1g87697-PA pep:known scaffold:ASM20922v1:scaffold_16:1036073:1045942:-1 gene:NEMVEDRAFT_v1g87697 transcript:NEMVEDRAFT_v1g87697-RA description:""
			SPU_016456-tr	4.677e-65	83 SPU_016456-tr pep:novel supercontig:GCA_000002235.2:Scaffold793:150531:308975:-1 gene:SPU_016456 transcript:SPU_016456-tr description:""
			TriadP51325	2.10108e-62	96 TriadP51325 pep:novel scaffold:ASM15027v1:scaffold_1:819367:827615:1 gene:TriadG51325 transcript:TriadT51325 description:""
			TriadP30267	8.31999e-62	164 TriadP30267 pep:novel scaffold:ASM15027v1:scaffold_13:1149965:1208254:1 gene:TriadG30267 transcript:TriadT30267 description:""
			NEMVEDRAFT_v1g86565-PA	2.7259e-60	32 NEMVEDRAFT_v1g86565-PA pep:known scaffold:ASM20922v1:scaffold_13:1391074:1399426:-1 gene:NEMVEDRAFT_v1g86565 transcript:NEMVEDRAFT_v1g86565-RA description:""
		GABBR1	ENSP00000373134	1.23299e-58	1 ENSP00000373134 pep:known chromosome:GRCh37:HSCHR6_MHC_QBL:29569941:29600872:-1 gene:ENSG00000206511 transcript:ENST00000383638 gene_biotype:protein_coding transcript_biotype:protein_coding
			TriadP52582	2.79484e-57	112 TriadP52582 pep:novel scaffold:ASM15027v1:scaffold_1:10793271:10800759:1 gene:TriadG52582 transcript:TriadT52582 description:""
			TriadP28937	8.32039e-57	146 TriadP28937 pep:novel scaffold:ASM15027v1:scaffold_9:2178411:2186060:-1 gene:TriadG28937 transcript:TriadT28937 description:""
			NEMVEDRAFT_v1g158857-PA	5.31373e-56	29 NEMVEDRAFT_v1g158857-PA pep:known scaffold:ASM20922v1:scaffold_5:1662633:1676016:-1 gene:NEMVEDRAFT_v1g158857 transcript:NEMVEDRAFT_v1g158857-RA description:""
PAC:15726655	Aq726655	Aqu1.228127
			NEMVEDRAFT_v1g86565-PA	2.41869e-58	32 NEMVEDRAFT_v1g86565-PA pep:known scaffold:ASM20922v1:scaffold_13:1391074:1399426:-1 gene:NEMVEDRAFT_v1g86565 transcript:NEMVEDRAFT_v1g86565-RA description:""
		GABBR2	ENSP00000259455	5.6245e-56	23 ENSP00000259455 pep:known chromosome:GRCh37:9:101050391:101471479:-1 gene:ENSG00000136928 transcript:ENST00000259455 gene_biotype:protein_coding transcript_biotype:protein_coding
			NEMVEDRAFT_v1g87697-PA	2.00308e-53	34 NEMVEDRAFT_v1g87697-PA pep:known scaffold:ASM20922v1:scaffold_16:1036073:1045942:-1 gene:NEMVEDRAFT_v1g87697 transcript:NEMVEDRAFT_v1g87697-RA description:""
		GABBR1	ENSP00000373134	3.48739e-52	1 ENSP00000373134 pep:known chromosome:GRCh37:HSCHR6_MHC_QBL:29569941:29600872:-1 gene:ENSG00000206511 transcript:ENST00000383638 gene_biotype:protein_coding transcript_biotype:protein_coding
			TriadP26726	4.54425e-49	133 TriadP26726 pep:novel scaffold:ASM15027v1:scaffold_6:1138428:1144797:1 gene:TriadG26726 transcript:TriadT26726 description:""
			TriadP51325	6.52397e-49	96 TriadP51325 pep:novel scaffold:ASM15027v1:scaffold_1:819367:827615:1 gene:TriadG51325 transcript:TriadT51325 description:""
			TriadP52983	8.15742e-49	113 TriadP52983 pep:novel scaffold:ASM15027v1:scaffold_2:1316248:1324611:1 gene:TriadG52983 transcript:TriadT52983 description:""
			TriadP30267	2.17714e-48	164 TriadP30267 pep:novel scaffold:ASM15027v1:scaffold_13:1149965:1208254:1 gene:TriadG30267 transcript:TriadT30267 description:""
			TriadP51773	2.70842e-48	101 TriadP51773 pep:novel scaffold:ASM15027v1:scaffold_1:4684777:4697298:1 gene:TriadG51773 transcript:TriadT51773 description:""
			NEMVEDRAFT_v1g158857-PA	1.62229e-46	29 NEMVEDRAFT_v1g158857-PA pep:known scaffold:ASM20922v1:scaffold_5:1662633:1676016:-1 gene:NEMVEDRAFT_v1g158857 transcript:NEMVEDRAFT_v1g158857-RA description:""
PAC:15727954	Aq727954	Aqu1.229426
			NEMVEDRAFT_v1g87697-PA	3.72756e-57	34 NEMVEDRAFT_v1g87697-PA pep:known scaffold:ASM20922v1:scaffold_16:1036073:1045942:-1 gene:NEMVEDRAFT_v1g87697 transcript:NEMVEDRAFT_v1g87697-RA description:""
		GABBR2	ENSP00000259455	4.56562e-57	23 ENSP00000259455 pep:known chromosome:GRCh37:9:101050391:101471479:-1 gene:ENSG00000136928 transcript:ENST00000259455 gene_biotype:protein_coding transcript_biotype:protein_coding
			NEMVEDRAFT_v1g86565-PA	8.44356e-49	32 NEMVEDRAFT_v1g86565-PA pep:known scaffold:ASM20922v1:scaffold_13:1391074:1399426:-1 gene:NEMVEDRAFT_v1g86565 transcript:NEMVEDRAFT_v1g86565-RA description:""
			TriadP28937	4.13875e-48	146 TriadP28937 pep:novel scaffold:ASM15027v1:scaffold_9:2178411:2186060:-1 gene:TriadG28937 transcript:TriadT28937 description:""
			NEMVEDRAFT_v1g244104-PA	1.84111e-47	54 NEMVEDRAFT_v1g244104-PA pep:known scaffold:ASM20922v1:scaffold_109:336502:363236:1 gene:NEMVEDRAFT_v1g244104 transcript:NEMVEDRAFT_v1g244104-RA description:""
			TriadP51330	1.12314e-46	97 TriadP51330 pep:novel scaffold:ASM15027v1:scaffold_1:979173:988064:1 gene:TriadG51330 transcript:TriadT51330 description:""
			NEMVEDRAFT_v1g158857-PA	2.59041e-46	29 NEMVEDRAFT_v1g158857-PA pep:known scaffold:ASM20922v1:scaffold_5:1662633:1676016:-1 gene:NEMVEDRAFT_v1g158857 transcript:NEMVEDRAFT_v1g158857-RA description:""
			TriadP26726	2.80944e-46	133 TriadP26726 pep:novel scaffold:ASM15027v1:scaffold_6:1138428:1144797:1 gene:TriadG26726 transcript:TriadT26726 description:""
			TriadP52983	7.45152e-46	113 TriadP52983 pep:novel scaffold:ASM15027v1:scaffold_2:1316248:1324611:1 gene:TriadG52983 transcript:TriadT52983 description:""
			TriadP28568	3.63554e-45	145 TriadP28568 pep:novel scaffold:ASM15027v1:scaffold_9:2159114:2165945:-1 gene:TriadG28568 transcript:TriadT28568 description:""
PAC:15728280	Aq728280	Aqu1.229752
			TriadP51330	1.05995e-23	97 TriadP51330 pep:novel scaffold:ASM15027v1:scaffold_1:979173:988064:1 gene:TriadG51330 transcript:TriadT51330 description:""
			NEMVEDRAFT_v1g87697-PA	1.68123e-23	34 NEMVEDRAFT_v1g87697-PA pep:known scaffold:ASM20922v1:scaffold_16:1036073:1045942:-1 gene:NEMVEDRAFT_v1g87697 transcript:NEMVEDRAFT_v1g87697-RA description:""
			TriadP28937	4.83394e-23	146 TriadP28937 pep:novel scaffold:ASM15027v1:scaffold_9:2178411:2186060:-1 gene:TriadG28937 transcript:TriadT28937 description:""
			TriadP24350	1.68294e-21	125 TriadP24350 pep:novel scaffold:ASM15027v1:scaffold_4:6722529:6727008:1 gene:TriadG24350 transcript:TriadT24350 description:""
			TriadP26726	1.98784e-21	133 TriadP26726 pep:novel scaffold:ASM15027v1:scaffold_6:1138428:1144797:1 gene:TriadG26726 transcript:TriadT26726 description:""
		GABBR2	ENSP00000259455	5.58152e-21	23 ENSP00000259455 pep:known chromosome:GRCh37:9:101050391:101471479:-1 gene:ENSG00000136928 transcript:ENST00000259455 gene_biotype:protein_coding transcript_biotype:protein_coding
			TriadP51325	1.8169e-19	96 TriadP51325 pep:novel scaffold:ASM15027v1:scaffold_1:819367:827615:1 gene:TriadG51325 transcript:TriadT51325 description:""
			SPU_016456-tr	2.03183e-18	83 SPU_016456-tr pep:novel supercontig:GCA_000002235.2:Scaffold793:150531:308975:-1 gene:SPU_016456 transcript:SPU_016456-tr description:""
			SPU_023972-tr	1.11648e-17	76 SPU_023972-tr pep:novel supercontig:GCA_000002235.2:Scaffold769:277136:300448:-1 gene:SPU_023972 transcript:SPU_023972-tr description:""
			TriadP52983	7.62993e-17	113 TriadP52983 pep:novel scaffold:ASM15027v1:scaffold_2:1316248:1324611:1 gene:TriadG52983 transcript:TriadT52983 description:""
PAC:15728285	Aq728285	Aqu1.229757
			NEMVEDRAFT_v1g158857-PA	3.5076e-52	29 NEMVEDRAFT_v1g158857-PA pep:known scaffold:ASM20922v1:scaffold_5:1662633:1676016:-1 gene:NEMVEDRAFT_v1g158857 transcript:NEMVEDRAFT_v1g158857-RA description:""
			TriadP54957	1.74321e-42	115 TriadP54957 pep:novel scaffold:ASM15027v1:scaffold_3:8317196:8327730:-1 gene:TriadG54957 transcript:TriadT54957 description:""
			NEMVEDRAFT_v1g86565-PA	3.75563e-42	32 NEMVEDRAFT_v1g86565-PA pep:known scaffold:ASM20922v1:scaffold_13:1391074:1399426:-1 gene:NEMVEDRAFT_v1g86565 transcript:NEMVEDRAFT_v1g86565-RA description:""
			TriadP30267	1.05309e-38	164 TriadP30267 pep:novel scaffold:ASM15027v1:scaffold_13:1149965:1208254:1 gene:TriadG30267 transcript:TriadT30267 description:""
			TriadP58939	1.36027e-38	140 TriadP58939 pep:novel scaffold:ASM15027v1:scaffold_9:1517697:1526230:1 gene:TriadG58939 transcript:TriadT58939 description:""
			TriadP64091	3.39135e-38	137 TriadP64091 pep:novel scaffold:ASM15027v1:scaffold_7:3895650:3901841:1 gene:TriadG64091 transcript:TriadT64091 description:""
			TriadP59024	1.04028e-37	143 TriadP59024 pep:novel scaffold:ASM15027v1:scaffold_9:2128268:2135729:-1 gene:TriadG59024 transcript:TriadT59024 description:""
			NEMVEDRAFT_v1g87697-PA	1.1833e-37	34 NEMVEDRAFT_v1g87697-PA pep:known scaffold:ASM20922v1:scaffold_16:1036073:1045942:-1 gene:NEMVEDRAFT_v1g87697 transcript:NEMVEDRAFT_v1g87697-RA description:""
		GABBR2	ENSP00000259455	5.54383e-37	23 ENSP00000259455 pep:known chromosome:GRCh37:9:101050391:101471479:-1 gene:ENSG00000136928 transcript:ENST00000259455 gene_biotype:protein_coding transcript_biotype:protein_coding
			TriadP58979	5.03251e-36	142 TriadP58979 pep:novel scaffold:ASM15027v1:scaffold_9:1771056:1777568:1 gene:TriadG58979 transcript:TriadT58979 description:""

## Sheet: Rhodopsins
Sponge Rhodopsin GPCRs Blast results
Query	Renamed IDs	Gene	Top 10 Hits	E-value	Description
PAC:15699092	Aq699092	Aqu1.200564
			SPU_010497-tr	1.47642e-13	known supercontig:GCA_000002235.2:Scaffold785:77042:80499:-1 gene:SPU_010497 transcript:SPU_010497-tr
			SPU_004629-tr	1.81587e-13	novel supercontig:GCA_000002235.2:Scaffold340:326624:365268:-1 gene:SPU_004629 transcript:SPU_004629-tr
			SPU_021794-tr	3.26785e-12	novel supercontig:GCA_000002235.2:Scaffold1271:113652:118863:1 gene:SPU_021794 transcript:SPU_021794-tr
			TriadP3759	4.82963e-12	novel scaffold:ASM15027v1:scaffold_6:3057850:3058701:1 gene:TriadG3759 transcript:TriadT3759
			SPU_022317-tr	2.80134e-11	novel supercontig:GCA_000002235.2:Scaffold476:256630:257796:-1 gene:SPU_022317 transcript:SPU_022317-tr
		HTR1B	ENSP00000358963	1.17877e-10	known chromosome:GRCh37:6:78171948:78173490:-1 gene:ENSG00000135312 transcript:ENST00000369947 gene_biotype:protein_coding transcript_biotype:protein_coding
		DRD5	ENSP00000306129	1.42969e-10	known chromosome:GRCh37:4:9783258:9785632:1 gene:ENSG00000169676 transcript:ENST00000304374 gene_biotype:protein_coding transcript_biotype:protein_coding
			SPU_008190-tr	2.00576e-10	novel supercontig:GCA_000002235.2:Scaffold2898:6091:7284:1 gene:SPU_008190 transcript:SPU_008190-tr
			TriadP15389	2.63821e-10	novel scaffold:ASM15027v1:scaffold_3:7930966:7931799:-1 gene:TriadG15389 transcript:TriadT15389
			SPU_027700-tr	3.01071e-10	novel supercontig:GCA_000002235.2:Scaffold5:2173797:2175086:1 gene:SPU_027700 transcript:SPU_027700-tr
PAC:15699550	Aq699550	Aqu1.201022
			SPU_027700-tr	4.41605e-17	novel supercontig:GCA_000002235.2:Scaffold5:2173797:2175086:1 gene:SPU_027700 transcript:SPU_027700-tr
			SPU_000498-tr	3.97518e-16	known supercontig:GCA_000002235.2:Scaffold3:1624663:1626169:1 gene:SPU_000498 transcript:SPU_000498-tr
			TriadP21782	3.52601e-15	novel scaffold:ASM15027v1:scaffold_2:1289923:1290381:1 gene:TriadG21782 transcript:TriadT21782
			SPU_005097-tr	1.27213e-14	known supercontig:GCA_000002235.2:Scaffold185:570670:572169:1 gene:SPU_005097 transcript:SPU_005097-tr
			NEMVEDRAFT_v1g212119-PA	2.99902e-14	known scaffold:ASM20922v1:scaffold_149:534291:535364:1 gene:NEMVEDRAFT_v1g212119 transcript:NEMVEDRAFT_v1g212119-RA
			SPU_021794-tr	6.25669e-14	novel supercontig:GCA_000002235.2:Scaffold1271:113652:118863:1 gene:SPU_021794 transcript:SPU_021794-tr
			SPU_004629-tr	1.15963e-13	novel supercontig:GCA_000002235.2:Scaffold340:326624:365268:-1 gene:SPU_004629 transcript:SPU_004629-tr
		HTR7	ENSP00000337949	1.24986e-13	known chromosome:GRCh37:10:92500580:92617455:-1 gene:ENSG00000148680 transcript:ENST00000336152 gene_biotype:protein_coding transcript_biotype:protein_coding
			SPU_007567-tr	1.43461e-13	known supercontig:GCA_000002235.2:Scaffold696:173694:176793:-1 gene:SPU_007567 transcript:SPU_007567-tr
			SPU_005569-tr	8.28612e-13	novel supercontig:GCA_000002235.2:Scaffold19:1102662:1108121:-1 gene:SPU_005569 transcript:SPU_005569-tr
PAC:15700596	Aq700596	Aqu1.202068
			NEMVEDRAFT_v1g105626-PA	3.23386e-10	known scaffold:ASM20922v1:scaffold_78:762440:763702:1 gene:NEMVEDRAFT_v1g105626 transcript:NEMVEDRAFT_v1g105626-RA
			SPU_004629-tr	3.34111e-10	novel supercontig:GCA_000002235.2:Scaffold340:326624:365268:-1 gene:SPU_004629 transcript:SPU_004629-tr
			NEMVEDRAFT_v1g131347-PA	1.0729e-09	known scaffold:ASM20922v1:scaffold_294:192588:194089:1 gene:NEMVEDRAFT_v1g131347 transcript:NEMVEDRAFT_v1g131347-RA
			NEMVEDRAFT_v1g209464-PA	4.714e-09	known scaffold:ASM20922v1:scaffold_106:449782:450801:-1 gene:NEMVEDRAFT_v1g209464 transcript:NEMVEDRAFT_v1g209464-RA
			NEMVEDRAFT_v1g210479-PA	5.38571e-09	known scaffold:ASM20922v1:scaffold_122:426711:427778:-1 gene:NEMVEDRAFT_v1g210479 transcript:NEMVEDRAFT_v1g210479-RA
			NEMVEDRAFT_v1g244057-PA	7.24026e-09	known scaffold:ASM20922v1:scaffold_106:463735:464676:1 gene:NEMVEDRAFT_v1g244057 transcript:NEMVEDRAFT_v1g244057-RA
			NEMVEDRAFT_v1g211963-PA	1.64363e-08	known scaffold:ASM20922v1:scaffold_147:191021:192040:1 gene:NEMVEDRAFT_v1g211963 transcript:NEMVEDRAFT_v1g211963-RA
			NEMVEDRAFT_v1g201033-PA	1.94414e-08	known scaffold:ASM20922v1:scaffold_25:1081399:1088087:1 gene:NEMVEDRAFT_v1g201033 transcript:NEMVEDRAFT_v1g201033-RA
			NEMVEDRAFT_v1g52597-PA	2.47843e-08	known scaffold:ASM20922v1:scaffold_160:365880:366713:-1 gene:NEMVEDRAFT_v1g52597 transcript:NEMVEDRAFT_v1g52597-RA
			NEMVEDRAFT_v1g92032-PA	5.91775e-08	known scaffold:ASM20922v1:scaffold_29:718254:719766:1 gene:NEMVEDRAFT_v1g92032 transcript:NEMVEDRAFT_v1g92032-RA
PAC:15700739	Aq700739	Aqu1.202211
			TriadP21782	1.57291e-07	novel scaffold:ASM15027v1:scaffold_2:1289923:1290381:1 gene:TriadG21782 transcript:TriadT21782
			SPU_002311-tr	3.37756e-07	novel supercontig:GCA_000002235.2:Scaffold292:557915:559078:1 gene:SPU_002311 transcript:SPU_002311-tr
		FFAR3	ENSP00000328230	7.77808e-07	known chromosome:GRCh37:19:35849362:35851387:1 gene:ENSG00000185897 transcript:ENST00000327809 gene_biotype:protein_coding transcript_biotype:protein_coding
			TriadP58725	3.7018e-06	novel scaffold:ASM15027v1:scaffold_8:2658388:2659530:1 gene:TriadG58725 transcript:TriadT58725
			NEMVEDRAFT_v1g219625-PA	1.85903e-05	known scaffold:ASM20922v1:scaffold_425:44474:45505:-1 gene:NEMVEDRAFT_v1g219625 transcript:NEMVEDRAFT_v1g219625-RA
			TriadP51878	2.96441e-05	novel scaffold:ASM15027v1:scaffold_1:5554502:5555551:1 gene:TriadG51878 transcript:TriadT51878
			NEMVEDRAFT_v1g90900-PA	3.37208e-05	known scaffold:ASM20922v1:scaffold_25:1374902:1376684:1 gene:NEMVEDRAFT_v1g90900 transcript:NEMVEDRAFT_v1g90900-RA
			NEMVEDRAFT_v1g33918-PA	3.74273e-05	known scaffold:ASM20922v1:scaffold_29:428167:429066:1 gene:NEMVEDRAFT_v1g33918 transcript:NEMVEDRAFT_v1g33918-RA description:"Predicted protein"
			SPU_004502-tr	4.06373e-05	novel supercontig:GCA_000002235.2:Scaffold416:257698:258876:1 gene:SPU_004502 transcript:SPU_004502-tr
			TriadP26040	4.55198e-05	novel scaffold:ASM15027v1:scaffold_5:3447767:3448465:1 gene:TriadG26040 transcript:TriadT26040
PAC:15701137	Aq701137	Aqu1.202609
		P2RY4	ENSP00000363643	1.34687e-08	known chromosome:GRCh37:X:69478016:69479654:-1 gene:ENSG00000186912 transcript:ENST00000374519 gene_biotype:protein_coding transcript_biotype:protein_coding
		FFAR3	ENSP00000328230	3.80892e-08	known chromosome:GRCh37:19:35849362:35851387:1 gene:ENSG00000185897 transcript:ENST00000327809 gene_biotype:protein_coding transcript_biotype:protein_coding
			NEMVEDRAFT_v1g42080-PA	3.90759e-08	known scaffold:ASM20922v1:scaffold_173:324471:325328:-1 gene:NEMVEDRAFT_v1g42080 transcript:NEMVEDRAFT_v1g42080-RA
			SPU_022317-tr	1.08155e-06	novel supercontig:GCA_000002235.2:Scaffold476:256630:257796:-1 gene:SPU_022317 transcript:SPU_022317-tr
			NEMVEDRAFT_v1g23333-PA	6.3352e-06	known scaffold:ASM20922v1:scaffold_24:527721:532101:1 gene:NEMVEDRAFT_v1g23333 transcript:NEMVEDRAFT_v1g23333-RA
			TriadP12963	1.3494e-05	novel scaffold:ASM15027v1:scaffold_1:2733861:2734781:1 gene:TriadG12963 transcript:TriadT12963
			SPU_011360-tr	2.85597e-05	known supercontig:GCA_000002235.2:Scaffold277:416566:418459:1 gene:SPU_011360 transcript:SPU_011360-tr
			SPU_021588-tr	3.04648e-05	known supercontig:GCA_000002235.2:Scaffold342:236939:241133:1 gene:SPU_021588 transcript:SPU_021588-tr
		DRD3	ENSP00000295881	3.76408e-05	known chromosome:GRCh37:3:113847557:113897899:-1 gene:ENSG00000151577 transcript:ENST00000295881 gene_biotype:protein_coding transcript_biotype:protein_coding
		DRD3	ENSP00000419402	4.1551e-05	known chromosome:GRCh37:3:113847499:113918254:-1 gene:ENSG00000151577 transcript:ENST00000460779 gene_biotype:protein_coding transcript_biotype:protein_coding
PAC:15701199	Aq701199	Aqu1.202671
			NEMVEDRAFT_v1g23333-PA	3.54313e-07	known scaffold:ASM20922v1:scaffold_24:527721:532101:1 gene:NEMVEDRAFT_v1g23333 transcript:NEMVEDRAFT_v1g23333-RA
			NEMVEDRAFT_v1g42080-PA	1.09143e-06	known scaffold:ASM20922v1:scaffold_173:324471:325328:-1 gene:NEMVEDRAFT_v1g42080 transcript:NEMVEDRAFT_v1g42080-RA
			SPU_021588-tr	1.14811e-06	known supercontig:GCA_000002235.2:Scaffold342:236939:241133:1 gene:SPU_021588 transcript:SPU_021588-tr
			SPU_022317-tr	6.91194e-06	novel supercontig:GCA_000002235.2:Scaffold476:256630:257796:-1 gene:SPU_022317 transcript:SPU_022317-tr
			NEMVEDRAFT_v1g1897-PA	1.23838e-05	known scaffold:ASM20922v1:scaffold_3:385170:386045:1 gene:NEMVEDRAFT_v1g1897 transcript:NEMVEDRAFT_v1g1897-RA
			NEMVEDRAFT_v1g217796-PA	2.95952e-05	known scaffold:ASM20922v1:scaffold_313:99515:101994:-1 gene:NEMVEDRAFT_v1g217796 transcript:NEMVEDRAFT_v1g217796-RA
			TriadP29696	6.03596e-05	novel scaffold:ASM15027v1:scaffold_11:1521484:1522692:1 gene:TriadG29696 transcript:TriadT29696
			NEMVEDRAFT_v1g207994-PA	7.17287e-05	known scaffold:ASM20922v1:scaffold_87:307839:308897:-1 gene:NEMVEDRAFT_v1g207994 transcript:NEMVEDRAFT_v1g207994-RA
		FFAR3	ENSP00000328230	0.000120518	known chromosome:GRCh37:19:35849362:35851387:1 gene:ENSG00000185897 transcript:ENST00000327809 gene_biotype:protein_coding transcript_biotype:protein_coding
			SPU_014269-tr	0.000134554	known supercontig:GCA_000002235.2:Scaffold93:235739:236983:-1 gene:SPU_014269 transcript:SPU_014269-tr
PAC:15702185	Aq702185	Aqu1.203657
			NEMVEDRAFT_v1g90900-PA	2.47677e-09	known scaffold:ASM20922v1:scaffold_25:1374902:1376684:1 gene:NEMVEDRAFT_v1g90900 transcript:NEMVEDRAFT_v1g90900-RA
			NEMVEDRAFT_v1g210479-PA	5.99788e-09	known scaffold:ASM20922v1:scaffold_122:426711:427778:-1 gene:NEMVEDRAFT_v1g210479 transcript:NEMVEDRAFT_v1g210479-RA
		LPAR4	ENSP00000408205	2.41335e-08	known chromosome:GRCh37:X:78003225:78012591:1 gene:ENSG00000147145 transcript:ENST00000435339 gene_biotype:protein_coding transcript_biotype:protein_coding
		HCAR3	ENSP00000436714	3.6513e-08	known chromosome:GRCh37:12:123199303:123201439:-1 gene:ENSG00000255398 transcript:ENST00000528880 gene_biotype:protein_coding transcript_biotype:protein_coding
			TriadP26040	5.97837e-08	novel scaffold:ASM15027v1:scaffold_5:3447767:3448465:1 gene:TriadG26040 transcript:TriadT26040
			TriadP21782	1.52438e-07	novel scaffold:ASM15027v1:scaffold_2:1289923:1290381:1 gene:TriadG21782 transcript:TriadT21782
			SPU_010497-tr	2.01473e-07	known supercontig:GCA_000002235.2:Scaffold785:77042:80499:-1 gene:SPU_010497 transcript:SPU_010497-tr
			SPU_011698-tr	3.98936e-07	known supercontig:GCA_000002235.2:Scaffold1894:38561:39931:-1 gene:SPU_011698 transcript:SPU_011698-tr
			NEMVEDRAFT_v1g131347-PA	4.04512e-07	known scaffold:ASM20922v1:scaffold_294:192588:194089:1 gene:NEMVEDRAFT_v1g131347 transcript:NEMVEDRAFT_v1g131347-RA
			NEMVEDRAFT_v1g211963-PA	4.62507e-07	known scaffold:ASM20922v1:scaffold_147:191021:192040:1 gene:NEMVEDRAFT_v1g211963 transcript:NEMVEDRAFT_v1g211963-RA
PAC:15702669	Aq702669	Aqu1.204141
			SPU_004629-tr	1.66465e-11	novel supercontig:GCA_000002235.2:Scaffold340:326624:365268:-1 gene:SPU_004629 transcript:SPU_004629-tr
			SPU_027700-tr	2.55898e-11	novel supercontig:GCA_000002235.2:Scaffold5:2173797:2175086:1 gene:SPU_027700 transcript:SPU_027700-tr
			SPU_005569-tr	3.78687e-11	novel supercontig:GCA_000002235.2:Scaffold19:1102662:1108121:-1 gene:SPU_005569 transcript:SPU_005569-tr
			TriadP26009	8.33895e-11	novel scaffold:ASM15027v1:scaffold_5:3427178:3428332:1 gene:TriadG26009 transcript:TriadT26009
			NEMVEDRAFT_v1g194423-PA	5.46323e-10	known scaffold:ASM20922v1:scaffold_373:167029:168260:-1 gene:NEMVEDRAFT_v1g194423 transcript:NEMVEDRAFT_v1g194423-RA
			TriadP3759	6.48568e-10	novel scaffold:ASM15027v1:scaffold_6:3057850:3058701:1 gene:TriadG3759 transcript:TriadT3759
			NEMVEDRAFT_v1g24565-PA	2.92308e-09	known scaffold:ASM20922v1:scaffold_35:1035052:1035903:1 gene:NEMVEDRAFT_v1g24565 transcript:NEMVEDRAFT_v1g24565-RA
			NEMVEDRAFT_v1g80060-PA	4.20382e-09	known scaffold:ASM20922v1:scaffold_2:623746:624117:1 gene:NEMVEDRAFT_v1g80060 transcript:NEMVEDRAFT_v1g80060-RA
			NEMVEDRAFT_v1g90900-PA	2.68618e-08	known scaffold:ASM20922v1:scaffold_25:1374902:1376684:1 gene:NEMVEDRAFT_v1g90900 transcript:NEMVEDRAFT_v1g90900-RA
			NEMVEDRAFT_v1g210479-PA	2.70954e-08	known scaffold:ASM20922v1:scaffold_122:426711:427778:-1 gene:NEMVEDRAFT_v1g210479 transcript:NEMVEDRAFT_v1g210479-RA
PAC:15702875	Aq702875	Aqu1.204347
			SPU_006737-tr	0.0018943	novel supercontig:GCA_000002235.2:Scaffold1404:142170:143285:1 gene:SPU_006737 transcript:SPU_006737-tr
			TriadP21782	0.00290349	novel scaffold:ASM15027v1:scaffold_2:1289923:1290381:1 gene:TriadG21782 transcript:TriadT21782
			NEMVEDRAFT_v1g33918-PA	0.00304038	known scaffold:ASM20922v1:scaffold_29:428167:429066:1 gene:NEMVEDRAFT_v1g33918 transcript:NEMVEDRAFT_v1g33918-RA description:"Predicted protein"
			NEMVEDRAFT_v1g210479-PA	0.00381999	known scaffold:ASM20922v1:scaffold_122:426711:427778:-1 gene:NEMVEDRAFT_v1g210479 transcript:NEMVEDRAFT_v1g210479-RA
			TriadP51668	0.00396979	novel scaffold:ASM15027v1:scaffold_1:3818531:3819529:-1 gene:TriadG51668 transcript:TriadT51668
		PPAN-P2RY11	ENSP00000377385	0.00460973	known chromosome:GRCh37:19:10217071:10225414:1 gene:ENSG00000243207 transcript:ENST00000393796 gene_biotype:protein_coding transcript_biotype:protein_coding
			NEMVEDRAFT_v1g202669-PA	0.00726584	known scaffold:ASM20922v1:scaffold_37:446580:447614:1 gene:NEMVEDRAFT_v1g202669 transcript:NEMVEDRAFT_v1g202669-RA
			SPU_000498-tr	0.00743111	known supercontig:GCA_000002235.2:Scaffold3:1624663:1626169:1 gene:SPU_000498 transcript:SPU_000498-tr
			TriadP7431	0.0167496	novel scaffold:ASM15027v1:scaffold_26:571269:571664:-1 gene:TriadG7431 transcript:TriadT7431
			TriadP14401	0.0197085	novel scaffold:ASM15027v1:scaffold_10:1914773:1915681:1 gene:TriadG14401 transcript:TriadT14401
PAC:15703005	Aq703005	Aqu1.204477
			SPU_015757-tr	1.40791e-08	novel supercontig:GCA_000002235.2:Scaffold332:228997:230073:1 gene:SPU_015757 transcript:SPU_015757-tr
			TriadP26040	2.04332e-07	novel scaffold:ASM15027v1:scaffold_5:3447767:3448465:1 gene:TriadG26040 transcript:TriadT26040
			NEMVEDRAFT_v1g25017-PA	6.10958e-07	known scaffold:ASM20922v1:scaffold_146:266609:267508:-1 gene:NEMVEDRAFT_v1g25017 transcript:NEMVEDRAFT_v1g25017-RA
			TriadP60482	1.37893e-06	novel scaffold:ASM15027v1:scaffold_15:1432457:1434791:1 gene:TriadG60482 transcript:TriadT60482
			TriadP32924	1.54038e-06	novel scaffold:ASM15027v1:scaffold_27:244462:245016:1 gene:TriadG32924 transcript:TriadT32924
			TriadP26009	2.17821e-06	novel scaffold:ASM15027v1:scaffold_5:3427178:3428332:1 gene:TriadG26009 transcript:TriadT26009
			SPU_004629-tr	4.64526e-06	novel supercontig:GCA_000002235.2:Scaffold340:326624:365268:-1 gene:SPU_004629 transcript:SPU_004629-tr
			NEMVEDRAFT_v1g211963-PA	4.66119e-06	known scaffold:ASM20922v1:scaffold_147:191021:192040:1 gene:NEMVEDRAFT_v1g211963 transcript:NEMVEDRAFT_v1g211963-RA
			NEMVEDRAFT_v1g200221-PA	7.18647e-06	known scaffold:ASM20922v1:scaffold_20:577696:579432:1 gene:NEMVEDRAFT_v1g200221 transcript:NEMVEDRAFT_v1g200221-RA
			SPU_021588-tr	7.98119e-06	known supercontig:GCA_000002235.2:Scaffold342:236939:241133:1 gene:SPU_021588 transcript:SPU_021588-tr
PAC:15704497	Aq704497	Aqu1.205969
			TriadP26009	3.04954e-14	novel scaffold:ASM15027v1:scaffold_5:3427178:3428332:1 gene:TriadG26009 transcript:TriadT26009
			TriadP21782	1.4821e-10	novel scaffold:ASM15027v1:scaffold_2:1289923:1290381:1 gene:TriadG21782 transcript:TriadT21782
			SPU_004629-tr	6.60391e-10	novel supercontig:GCA_000002235.2:Scaffold340:326624:365268:-1 gene:SPU_004629 transcript:SPU_004629-tr
			NEMVEDRAFT_v1g96957-PA	6.63157e-10	known scaffold:ASM20922v1:scaffold_44:158680:159381:1 gene:NEMVEDRAFT_v1g96957 transcript:NEMVEDRAFT_v1g96957-RA
			NEMVEDRAFT_v1g212702-PA	8.84276e-10	known scaffold:ASM20922v1:scaffold_161:136500:143596:-1 gene:NEMVEDRAFT_v1g212702 transcript:NEMVEDRAFT_v1g212702-RA
			NEMVEDRAFT_v1g131347-PA	9.71453e-10	known scaffold:ASM20922v1:scaffold_294:192588:194089:1 gene:NEMVEDRAFT_v1g131347 transcript:NEMVEDRAFT_v1g131347-RA
			SPU_002311-tr	1.2848e-09	novel supercontig:GCA_000002235.2:Scaffold292:557915:559078:1 gene:SPU_002311 transcript:SPU_002311-tr
			NEMVEDRAFT_v1g127359-PA	5.44045e-09	known scaffold:ASM20922v1:scaffold_237:334680:338392:1 gene:NEMVEDRAFT_v1g127359 transcript:NEMVEDRAFT_v1g127359-RA
			NEMVEDRAFT_v1g23333-PA	1.46626e-08	known scaffold:ASM20922v1:scaffold_24:527721:532101:1 gene:NEMVEDRAFT_v1g23333 transcript:NEMVEDRAFT_v1g23333-RA
			SPU_007567-tr	2.02205e-08	known supercontig:GCA_000002235.2:Scaffold696:173694:176793:-1 gene:SPU_007567 transcript:SPU_007567-tr
PAC:15704762	Aq704762	Aqu1.206234
			NEMVEDRAFT_v1g80060-PA	2.1692e-09	known scaffold:ASM20922v1:scaffold_2:623746:624117:1 gene:NEMVEDRAFT_v1g80060 transcript:NEMVEDRAFT_v1g80060-RA
		FFAR3	ENSP00000328230	5.51932e-09	known chromosome:GRCh37:19:35849362:35851387:1 gene:ENSG00000185897 transcript:ENST00000327809 gene_biotype:protein_coding transcript_biotype:protein_coding
			SPU_004629-tr	1.46759e-07	novel supercontig:GCA_000002235.2:Scaffold340:326624:365268:-1 gene:SPU_004629 transcript:SPU_004629-tr
		HTR6	ENSP00000289753	5.3466e-07	known chromosome:GRCh37:1:19991780:20006055:1 gene:ENSG00000158748 transcript:ENST00000289753 gene_biotype:protein_coding transcript_biotype:protein_coding
			SPU_007359-tr	5.70317e-07	novel supercontig:GCA_000002235.2:Scaffold640:176329:182342:-1 gene:SPU_007359 transcript:SPU_007359-tr
			SPU_016597-tr	1.02352e-06	known supercontig:GCA_000002235.2:Scaffold1040:160062:161117:1 gene:SPU_016597 transcript:SPU_016597-tr
			SPU_007567-tr	1.4011e-06	known supercontig:GCA_000002235.2:Scaffold696:173694:176793:-1 gene:SPU_007567 transcript:SPU_007567-tr
			TriadP26009	1.46376e-06	novel scaffold:ASM15027v1:scaffold_5:3427178:3428332:1 gene:TriadG26009 transcript:TriadT26009
			NEMVEDRAFT_v1g23333-PA	1.8422e-06	known scaffold:ASM20922v1:scaffold_24:527721:532101:1 gene:NEMVEDRAFT_v1g23333 transcript:NEMVEDRAFT_v1g23333-RA
		DRD5	ENSP00000306129	2.07356e-06	known chromosome:GRCh37:4:9783258:9785632:1 gene:ENSG00000169676 transcript:ENST00000304374 gene_biotype:protein_coding transcript_biotype:protein_coding
PAC:15704842	Aq704842	Aqu1.206314
			TriadP26009	2.88878e-16	novel scaffold:ASM15027v1:scaffold_5:3427178:3428332:1 gene:TriadG26009 transcript:TriadT26009
			SPU_004629-tr	6.76495e-12	novel supercontig:GCA_000002235.2:Scaffold340:326624:365268:-1 gene:SPU_004629 transcript:SPU_004629-tr
			SPU_027700-tr	2.25667e-11	novel supercontig:GCA_000002235.2:Scaffold5:2173797:2175086:1 gene:SPU_027700 transcript:SPU_027700-tr
			NEMVEDRAFT_v1g211467-PA	2.74826e-11	known scaffold:ASM20922v1:scaffold_138:435047:436141:1 gene:NEMVEDRAFT_v1g211467 transcript:NEMVEDRAFT_v1g211467-RA
			NEMVEDRAFT_v1g210479-PA	2.89644e-11	known scaffold:ASM20922v1:scaffold_122:426711:427778:-1 gene:NEMVEDRAFT_v1g210479 transcript:NEMVEDRAFT_v1g210479-RA
			NEMVEDRAFT_v1g131347-PA	3.07462e-11	known scaffold:ASM20922v1:scaffold_294:192588:194089:1 gene:NEMVEDRAFT_v1g131347 transcript:NEMVEDRAFT_v1g131347-RA
			TriadP26040	4.74284e-11	novel scaffold:ASM15027v1:scaffold_5:3447767:3448465:1 gene:TriadG26040 transcript:TriadT26040
			NEMVEDRAFT_v1g25017-PA	4.59596e-10	known scaffold:ASM20922v1:scaffold_146:266609:267508:-1 gene:NEMVEDRAFT_v1g25017 transcript:NEMVEDRAFT_v1g25017-RA
			NEMVEDRAFT_v1g194423-PA	7.61194e-10	known scaffold:ASM20922v1:scaffold_373:167029:168260:-1 gene:NEMVEDRAFT_v1g194423 transcript:NEMVEDRAFT_v1g194423-RA
			TriadP3759	7.86785e-10	novel scaffold:ASM15027v1:scaffold_6:3057850:3058701:1 gene:TriadG3759 transcript:TriadT3759
PAC:15704843	Aq704843	Aqu1.206315
			TriadP26009	6.77698e-15	novel scaffold:ASM15027v1:scaffold_5:3427178:3428332:1 gene:TriadG26009 transcript:TriadT26009
			NEMVEDRAFT_v1g131347-PA	2.86821e-14	known scaffold:ASM20922v1:scaffold_294:192588:194089:1 gene:NEMVEDRAFT_v1g131347 transcript:NEMVEDRAFT_v1g131347-RA
			SPU_004629-tr	3.21782e-13	novel supercontig:GCA_000002235.2:Scaffold340:326624:365268:-1 gene:SPU_004629 transcript:SPU_004629-tr
			TriadP21782	9.00114e-12	novel scaffold:ASM15027v1:scaffold_2:1289923:1290381:1 gene:TriadG21782 transcript:TriadT21782
			NEMVEDRAFT_v1g189286-PA	1.11112e-11	known scaffold:ASM20922v1:scaffold_139:378941:380761:-1 gene:NEMVEDRAFT_v1g189286 transcript:NEMVEDRAFT_v1g189286-RA
			TriadP26040	2.61104e-11	novel scaffold:ASM15027v1:scaffold_5:3447767:3448465:1 gene:TriadG26040 transcript:TriadT26040
			SPU_027700-tr	4.14589e-11	novel supercontig:GCA_000002235.2:Scaffold5:2173797:2175086:1 gene:SPU_027700 transcript:SPU_027700-tr
		HCAR3	ENSP00000436714	5.08405e-10	known chromosome:GRCh37:12:123199303:123201439:-1 gene:ENSG00000255398 transcript:ENST00000528880 gene_biotype:protein_coding transcript_biotype:protein_coding
			SPU_007359-tr	1.18625e-09	novel supercontig:GCA_000002235.2:Scaffold640:176329:182342:-1 gene:SPU_007359 transcript:SPU_007359-tr
			SPU_015593-tr	1.28731e-09	novel supercontig:GCA_000002235.2:Scaffold1084:125764:127786:1 gene:SPU_015593 transcript:SPU_015593-tr
PAC:15705622	Aq705622	Aqu1.207094
			TriadP26009	3.01041e-18	novel scaffold:ASM15027v1:scaffold_5:3427178:3428332:1 gene:TriadG26009 transcript:TriadT26009
			NEMVEDRAFT_v1g131347-PA	5.96167e-14	known scaffold:ASM20922v1:scaffold_294:192588:194089:1 gene:NEMVEDRAFT_v1g131347 transcript:NEMVEDRAFT_v1g131347-RA
			TriadP26040	9.08729e-14	novel scaffold:ASM15027v1:scaffold_5:3447767:3448465:1 gene:TriadG26040 transcript:TriadT26040
			SPU_004629-tr	1.01409e-12	novel supercontig:GCA_000002235.2:Scaffold340:326624:365268:-1 gene:SPU_004629 transcript:SPU_004629-tr
			SPU_002311-tr	1.61855e-12	novel supercontig:GCA_000002235.2:Scaffold292:557915:559078:1 gene:SPU_002311 transcript:SPU_002311-tr
			SPU_008947-tr	3.34668e-12	novel supercontig:GCA_000002235.2:Scaffold204:566175:567374:1 gene:SPU_008947 transcript:SPU_008947-tr
			SPU_005569-tr	4.82605e-12	novel supercontig:GCA_000002235.2:Scaffold19:1102662:1108121:-1 gene:SPU_005569 transcript:SPU_005569-tr
			SPU_015593-tr	1.2159e-11	novel supercontig:GCA_000002235.2:Scaffold1084:125764:127786:1 gene:SPU_015593 transcript:SPU_015593-tr
			SPU_027700-tr	1.34475e-11	novel supercontig:GCA_000002235.2:Scaffold5:2173797:2175086:1 gene:SPU_027700 transcript:SPU_027700-tr
			NEMVEDRAFT_v1g110885-PA	1.57806e-11	known scaffold:ASM20922v1:scaffold_102:659458:660939:1 gene:NEMVEDRAFT_v1g110885 transcript:NEMVEDRAFT_v1g110885-RA
PAC:15706124	Aq706124	Aqu1.207596
			TriadP26009	4.02959e-13	novel scaffold:ASM15027v1:scaffold_5:3427178:3428332:1 gene:TriadG26009 transcript:TriadT26009
			SPU_004629-tr	3.93298e-11	novel supercontig:GCA_000002235.2:Scaffold340:326624:365268:-1 gene:SPU_004629 transcript:SPU_004629-tr
		HTR6	ENSP00000289753	2.09284e-10	known chromosome:GRCh37:1:19991780:20006055:1 gene:ENSG00000158748 transcript:ENST00000289753 gene_biotype:protein_coding transcript_biotype:protein_coding
			SPU_016597-tr	1.3167e-09	known supercontig:GCA_000002235.2:Scaffold1040:160062:161117:1 gene:SPU_016597 transcript:SPU_016597-tr
			SPU_014269-tr	1.69841e-09	known supercontig:GCA_000002235.2:Scaffold93:235739:236983:-1 gene:SPU_014269 transcript:SPU_014269-tr
			NEMVEDRAFT_v1g209538-PA	1.82292e-09	known scaffold:ASM20922v1:scaffold_107:513565:515807:-1 gene:NEMVEDRAFT_v1g209538 transcript:NEMVEDRAFT_v1g209538-RA
			NEMVEDRAFT_v1g209464-PA	2.09039e-09	known scaffold:ASM20922v1:scaffold_106:449782:450801:-1 gene:NEMVEDRAFT_v1g209464 transcript:NEMVEDRAFT_v1g209464-RA
			SPU_002311-tr	2.59179e-09	novel supercontig:GCA_000002235.2:Scaffold292:557915:559078:1 gene:SPU_002311 transcript:SPU_002311-tr
		ADRB2	ENSP00000305372	2.60171e-09	known chromosome:GRCh37:5:148206156:148208196:1 gene:ENSG00000169252 transcript:ENST00000305988 gene_biotype:protein_coding transcript_biotype:protein_coding
			TriadP26040	3.06939e-09	novel scaffold:ASM15027v1:scaffold_5:3447767:3448465:1 gene:TriadG26040 transcript:TriadT26040
PAC:15706178	Aq706178	Aqu1.207650
			TriadP26009	7.78388e-17	novel scaffold:ASM15027v1:scaffold_5:3427178:3428332:1 gene:TriadG26009 transcript:TriadT26009
			SPU_004629-tr	1.51337e-15	novel supercontig:GCA_000002235.2:Scaffold340:326624:365268:-1 gene:SPU_004629 transcript:SPU_004629-tr
			TriadP26040	2.15773e-14	novel scaffold:ASM15027v1:scaffold_5:3447767:3448465:1 gene:TriadG26040 transcript:TriadT26040
			NEMVEDRAFT_v1g131347-PA	1.31439e-13	known scaffold:ASM20922v1:scaffold_294:192588:194089:1 gene:NEMVEDRAFT_v1g131347 transcript:NEMVEDRAFT_v1g131347-RA
			SPU_027700-tr	4.53702e-12	novel supercontig:GCA_000002235.2:Scaffold5:2173797:2175086:1 gene:SPU_027700 transcript:SPU_027700-tr
		MTNR1B	ENSP00000257068	5.39442e-12	known chromosome:GRCh37:11:92702886:92715948:1 gene:ENSG00000134640 transcript:ENST00000257068 gene_biotype:protein_coding transcript_biotype:protein_coding
			SPU_015593-tr	1.9626e-11	novel supercontig:GCA_000002235.2:Scaffold1084:125764:127786:1 gene:SPU_015593 transcript:SPU_015593-tr
			NEMVEDRAFT_v1g25017-PA	7.44132e-11	known scaffold:ASM20922v1:scaffold_146:266609:267508:-1 gene:NEMVEDRAFT_v1g25017 transcript:NEMVEDRAFT_v1g25017-RA
			SPU_002311-tr	1.35367e-10	novel supercontig:GCA_000002235.2:Scaffold292:557915:559078:1 gene:SPU_002311 transcript:SPU_002311-tr
		HTR6	ENSP00000289753	1.38413e-10	known chromosome:GRCh37:1:19991780:20006055:1 gene:ENSG00000158748 transcript:ENST00000289753 gene_biotype:protein_coding transcript_biotype:protein_coding
PAC:15706179	Aq706179	Aqu1.207651
			TriadP3759	1.566e-15	novel scaffold:ASM15027v1:scaffold_6:3057850:3058701:1 gene:TriadG3759 transcript:TriadT3759
			TriadP26009	2.94013e-15	novel scaffold:ASM15027v1:scaffold_5:3427178:3428332:1 gene:TriadG26009 transcript:TriadT26009
			SPU_004629-tr	1.64552e-14	novel supercontig:GCA_000002235.2:Scaffold340:326624:365268:-1 gene:SPU_004629 transcript:SPU_004629-tr
			NEMVEDRAFT_v1g131347-PA	5.64772e-14	known scaffold:ASM20922v1:scaffold_294:192588:194089:1 gene:NEMVEDRAFT_v1g131347 transcript:NEMVEDRAFT_v1g131347-RA
			SPU_027700-tr	1.57247e-13	novel supercontig:GCA_000002235.2:Scaffold5:2173797:2175086:1 gene:SPU_027700 transcript:SPU_027700-tr
			NEMVEDRAFT_v1g23333-PA	2.67558e-12	known scaffold:ASM20922v1:scaffold_24:527721:532101:1 gene:NEMVEDRAFT_v1g23333 transcript:NEMVEDRAFT_v1g23333-RA
			TriadP26040	7.14053e-11	novel scaffold:ASM15027v1:scaffold_5:3447767:3448465:1 gene:TriadG26040 transcript:TriadT26040
			NEMVEDRAFT_v1g210479-PA	1.40683e-10	known scaffold:ASM20922v1:scaffold_122:426711:427778:-1 gene:NEMVEDRAFT_v1g210479 transcript:NEMVEDRAFT_v1g210479-RA
			NEMVEDRAFT_v1g225269-PA	1.51243e-10	known scaffold:ASM20922v1:scaffold_7902:2226:3155:1 gene:NEMVEDRAFT_v1g225269 transcript:NEMVEDRAFT_v1g225269-RA
			NEMVEDRAFT_v1g25017-PA	2.12515e-10	known scaffold:ASM20922v1:scaffold_146:266609:267508:-1 gene:NEMVEDRAFT_v1g25017 transcript:NEMVEDRAFT_v1g25017-RA
PAC:15709198	Aq709198	Aqu1.210670
			TriadP26040	7.83806e-15	novel scaffold:ASM15027v1:scaffold_5:3447767:3448465:1 gene:TriadG26040 transcript:TriadT26040
			NEMVEDRAFT_v1g111229-PA	9.82568e-12	known scaffold:ASM20922v1:scaffold_104:137512:138435:-1 gene:NEMVEDRAFT_v1g111229 transcript:NEMVEDRAFT_v1g111229-RA
			TriadP26009	1.41896e-11	novel scaffold:ASM15027v1:scaffold_5:3427178:3428332:1 gene:TriadG26009 transcript:TriadT26009
			SPU_002311-tr	1.8737e-11	novel supercontig:GCA_000002235.2:Scaffold292:557915:559078:1 gene:SPU_002311 transcript:SPU_002311-tr
			NEMVEDRAFT_v1g33581-PA	4.73625e-11	known scaffold:ASM20922v1:scaffold_29:962940:967565:1 gene:NEMVEDRAFT_v1g33581 transcript:NEMVEDRAFT_v1g33581-RA
			NEMVEDRAFT_v1g105138-PA	6.69951e-11	known scaffold:ASM20922v1:scaffold_75:773191:774105:1 gene:NEMVEDRAFT_v1g105138 transcript:NEMVEDRAFT_v1g105138-RA
			NEMVEDRAFT_v1g25017-PA	6.81729e-11	known scaffold:ASM20922v1:scaffold_146:266609:267508:-1 gene:NEMVEDRAFT_v1g25017 transcript:NEMVEDRAFT_v1g25017-RA
			TriadP14615	9.1899e-11	novel scaffold:ASM15027v1:scaffold_2:4845981:4846850:-1 gene:TriadG14615 transcript:TriadT14615
			NEMVEDRAFT_v1g131347-PA	2.47814e-10	known scaffold:ASM20922v1:scaffold_294:192588:194089:1 gene:NEMVEDRAFT_v1g131347 transcript:NEMVEDRAFT_v1g131347-RA
			SPU_004629-tr	9.30799e-10	novel supercontig:GCA_000002235.2:Scaffold340:326624:365268:-1 gene:SPU_004629 transcript:SPU_004629-tr
PAC:15709199	Aq709199	Aqu1.210671
			TriadP26040	5.26289e-13	novel scaffold:ASM15027v1:scaffold_5:3447767:3448465:1 gene:TriadG26040 transcript:TriadT26040
			SPU_004629-tr	1.49781e-12	novel supercontig:GCA_000002235.2:Scaffold340:326624:365268:-1 gene:SPU_004629 transcript:SPU_004629-tr
			TriadP26009	6.20272e-12	novel scaffold:ASM15027v1:scaffold_5:3427178:3428332:1 gene:TriadG26009 transcript:TriadT26009
			TriadP29616	4.77191e-11	novel scaffold:ASM15027v1:scaffold_11:71401:72402:1 gene:TriadG29616 transcript:TriadT29616
			NEMVEDRAFT_v1g90900-PA	6.87868e-11	known scaffold:ASM20922v1:scaffold_25:1374902:1376684:1 gene:NEMVEDRAFT_v1g90900 transcript:NEMVEDRAFT_v1g90900-RA
			NEMVEDRAFT_v1g140525-PA	1.13607e-10	known scaffold:ASM20922v1:scaffold_526:78549:79277:-1 gene:NEMVEDRAFT_v1g140525 transcript:NEMVEDRAFT_v1g140525-RA
			SPU_007359-tr	1.30445e-10	novel supercontig:GCA_000002235.2:Scaffold640:176329:182342:-1 gene:SPU_007359 transcript:SPU_007359-tr
			NEMVEDRAFT_v1g33581-PA	1.6249e-10	known scaffold:ASM20922v1:scaffold_29:962940:967565:1 gene:NEMVEDRAFT_v1g33581 transcript:NEMVEDRAFT_v1g33581-RA
			NEMVEDRAFT_v1g105138-PA	2.50441e-10	known scaffold:ASM20922v1:scaffold_75:773191:774105:1 gene:NEMVEDRAFT_v1g105138 transcript:NEMVEDRAFT_v1g105138-RA
			SPU_002311-tr	3.3776e-10	novel supercontig:GCA_000002235.2:Scaffold292:557915:559078:1 gene:SPU_002311 transcript:SPU_002311-tr
PAC:15709200	Aq709200	Aqu1.210672
			TriadP26040	2.88525e-12	novel scaffold:ASM15027v1:scaffold_5:3447767:3448465:1 gene:TriadG26040 transcript:TriadT26040
			TriadP29616	1.92712e-11	novel scaffold:ASM15027v1:scaffold_11:71401:72402:1 gene:TriadG29616 transcript:TriadT29616
			SPU_002311-tr	2.7194e-11	novel supercontig:GCA_000002235.2:Scaffold292:557915:559078:1 gene:SPU_002311 transcript:SPU_002311-tr
			SPU_004629-tr	4.98755e-11	novel supercontig:GCA_000002235.2:Scaffold340:326624:365268:-1 gene:SPU_004629 transcript:SPU_004629-tr
			TriadP51668	8.81933e-11	novel scaffold:ASM15027v1:scaffold_1:3818531:3819529:-1 gene:TriadG51668 transcript:TriadT51668
			NEMVEDRAFT_v1g33581-PA	4.25674e-10	known scaffold:ASM20922v1:scaffold_29:962940:967565:1 gene:NEMVEDRAFT_v1g33581 transcript:NEMVEDRAFT_v1g33581-RA
			TriadP14615	5.09931e-10	novel scaffold:ASM15027v1:scaffold_2:4845981:4846850:-1 gene:TriadG14615 transcript:TriadT14615
			SPU_007359-tr	5.91079e-10	novel supercontig:GCA_000002235.2:Scaffold640:176329:182342:-1 gene:SPU_007359 transcript:SPU_007359-tr
			NEMVEDRAFT_v1g25017-PA	6.35673e-10	known scaffold:ASM20922v1:scaffold_146:266609:267508:-1 gene:NEMVEDRAFT_v1g25017 transcript:NEMVEDRAFT_v1g25017-RA
			TriadP58725	7.54893e-10	novel scaffold:ASM15027v1:scaffold_8:2658388:2659530:1 gene:TriadG58725 transcript:TriadT58725
PAC:15709352	Aq709352	Aqu1.210824
			TriadP3759	4.2851e-21	novel scaffold:ASM15027v1:scaffold_6:3057850:3058701:1 gene:TriadG3759 transcript:TriadT3759
			SPU_013359-tr	3.69283e-17	novel supercontig:GCA_000002235.2:Scaffold39:982252:984199:1 gene:SPU_013359 transcript:SPU_013359-tr
			SPU_004629-tr	5.00424e-17	novel supercontig:GCA_000002235.2:Scaffold340:326624:365268:-1 gene:SPU_004629 transcript:SPU_004629-tr
			TriadP26009	6.10997e-17	novel scaffold:ASM15027v1:scaffold_5:3427178:3428332:1 gene:TriadG26009 transcript:TriadT26009
			SPU_005569-tr	1.23358e-16	novel supercontig:GCA_000002235.2:Scaffold19:1102662:1108121:-1 gene:SPU_005569 transcript:SPU_005569-tr
			SPU_021794-tr	7.75912e-16	novel supercontig:GCA_000002235.2:Scaffold1271:113652:118863:1 gene:SPU_021794 transcript:SPU_021794-tr
			SPU_027700-tr	3.0998e-15	novel supercontig:GCA_000002235.2:Scaffold5:2173797:2175086:1 gene:SPU_027700 transcript:SPU_027700-tr
			NEMVEDRAFT_v1g140525-PA	3.40907e-15	known scaffold:ASM20922v1:scaffold_526:78549:79277:-1 gene:NEMVEDRAFT_v1g140525 transcript:NEMVEDRAFT_v1g140525-RA
			SPU_007567-tr	1.83529e-14	known supercontig:GCA_000002235.2:Scaffold696:173694:176793:-1 gene:SPU_007567 transcript:SPU_007567-tr
			NEMVEDRAFT_v1g82933-PA	3.43789e-14	known scaffold:ASM20922v1:scaffold_6:470823:471954:1 gene:NEMVEDRAFT_v1g82933 transcript:NEMVEDRAFT_v1g82933-RA
PAC:15710365	Aq710365	Aqu1.211837
			NEMVEDRAFT_v1g90900-PA	1.51423e-05	known scaffold:ASM20922v1:scaffold_25:1374902:1376684:1 gene:NEMVEDRAFT_v1g90900 transcript:NEMVEDRAFT_v1g90900-RA
			TriadP26040	0.0027089	novel scaffold:ASM15027v1:scaffold_5:3447767:3448465:1 gene:TriadG26040 transcript:TriadT26040
		GPR101	ENSP00000298110	0.00548472	known chromosome:GRCh37:X:136112307:136113833:-1 gene:ENSG00000165370 transcript:ENST00000298110 gene_biotype:protein_coding transcript_biotype:protein_coding
			NEMVEDRAFT_v1g131347-PA	0.0288754	known scaffold:ASM20922v1:scaffold_294:192588:194089:1 gene:NEMVEDRAFT_v1g131347 transcript:NEMVEDRAFT_v1g131347-RA
			NEMVEDRAFT_v1g33918-PA	0.0294024	known scaffold:ASM20922v1:scaffold_29:428167:429066:1 gene:NEMVEDRAFT_v1g33918 transcript:NEMVEDRAFT_v1g33918-RA description:"Predicted protein"
			TriadP21782	0.0344277	novel scaffold:ASM15027v1:scaffold_2:1289923:1290381:1 gene:TriadG21782 transcript:TriadT21782
			SPU_006737-tr	0.0373878	novel supercontig:GCA_000002235.2:Scaffold1404:142170:143285:1 gene:SPU_006737 transcript:SPU_006737-tr
			NEMVEDRAFT_v1g96957-PA	0.0388332	known scaffold:ASM20922v1:scaffold_44:158680:159381:1 gene:NEMVEDRAFT_v1g96957 transcript:NEMVEDRAFT_v1g96957-RA
			TriadP51668	0.0473246	novel scaffold:ASM15027v1:scaffold_1:3818531:3819529:-1 gene:TriadG51668 transcript:TriadT51668
			SPU_003451-tr	0.0610828	known supercontig:GCA_000002235.2:Scaffold2146:59287:66319:-1 gene:SPU_003451 transcript:SPU_003451-tr
PAC:15710682	Aq710682	Aqu1.212154
			TriadP3759	8.24302e-14	novel scaffold:ASM15027v1:scaffold_6:3057850:3058701:1 gene:TriadG3759 transcript:TriadT3759
			TriadP26009	4.32358e-13	novel scaffold:ASM15027v1:scaffold_5:3427178:3428332:1 gene:TriadG26009 transcript:TriadT26009
			SPU_007567-tr	4.15044e-11	known supercontig:GCA_000002235.2:Scaffold696:173694:176793:-1 gene:SPU_007567 transcript:SPU_007567-tr
			SPU_004629-tr	6.20526e-11	novel supercontig:GCA_000002235.2:Scaffold340:326624:365268:-1 gene:SPU_004629 transcript:SPU_004629-tr
			SPU_002311-tr	1.55072e-10	novel supercontig:GCA_000002235.2:Scaffold292:557915:559078:1 gene:SPU_002311 transcript:SPU_002311-tr
			NEMVEDRAFT_v1g131347-PA	2.04649e-10	known scaffold:ASM20922v1:scaffold_294:192588:194089:1 gene:NEMVEDRAFT_v1g131347 transcript:NEMVEDRAFT_v1g131347-RA
			SPU_027700-tr	2.97143e-10	novel supercontig:GCA_000002235.2:Scaffold5:2173797:2175086:1 gene:SPU_027700 transcript:SPU_027700-tr
		GPR161	ENSP00000441039	3.35037e-10	known chromosome:GRCh37:1:168054516:168106536:-1 gene:ENSG00000143147 transcript:ENST00000537209 gene_biotype:protein_coding transcript_biotype:protein_coding
			NEMVEDRAFT_v1g52597-PA	4.73088e-10	known scaffold:ASM20922v1:scaffold_160:365880:366713:-1 gene:NEMVEDRAFT_v1g52597 transcript:NEMVEDRAFT_v1g52597-RA
			NEMVEDRAFT_v1g80060-PA	2.22594e-09	known scaffold:ASM20922v1:scaffold_2:623746:624117:1 gene:NEMVEDRAFT_v1g80060 transcript:NEMVEDRAFT_v1g80060-RA
PAC:15710683	Aq710683	Aqu1.212155
			SPU_027700-tr	3.57782e-16	novel supercontig:GCA_000002235.2:Scaffold5:2173797:2175086:1 gene:SPU_027700 transcript:SPU_027700-tr
			TriadP26009	1.4591e-15	novel scaffold:ASM15027v1:scaffold_5:3427178:3428332:1 gene:TriadG26009 transcript:TriadT26009
			TriadP3759	9.41574e-15	novel scaffold:ASM15027v1:scaffold_6:3057850:3058701:1 gene:TriadG3759 transcript:TriadT3759
			SPU_004629-tr	1.82095e-14	novel supercontig:GCA_000002235.2:Scaffold340:326624:365268:-1 gene:SPU_004629 transcript:SPU_004629-tr
			NEMVEDRAFT_v1g131347-PA	1.73618e-12	known scaffold:ASM20922v1:scaffold_294:192588:194089:1 gene:NEMVEDRAFT_v1g131347 transcript:NEMVEDRAFT_v1g131347-RA
			SPU_007567-tr	1.20795e-11	known supercontig:GCA_000002235.2:Scaffold696:173694:176793:-1 gene:SPU_007567 transcript:SPU_007567-tr
			NEMVEDRAFT_v1g52597-PA	1.66614e-11	known scaffold:ASM20922v1:scaffold_160:365880:366713:-1 gene:NEMVEDRAFT_v1g52597 transcript:NEMVEDRAFT_v1g52597-RA
			NEMVEDRAFT_v1g194423-PA	4.40531e-11	known scaffold:ASM20922v1:scaffold_373:167029:168260:-1 gene:NEMVEDRAFT_v1g194423 transcript:NEMVEDRAFT_v1g194423-RA
		GPR161	ENSP00000441039	4.46795e-11	known chromosome:GRCh37:1:168054516:168106536:-1 gene:ENSG00000143147 transcript:ENST00000537209 gene_biotype:protein_coding transcript_biotype:protein_coding
			NEMVEDRAFT_v1g210479-PA	8.30566e-11	known scaffold:ASM20922v1:scaffold_122:426711:427778:-1 gene:NEMVEDRAFT_v1g210479 transcript:NEMVEDRAFT_v1g210479-RA
PAC:15710684	Aq710684	Aqu1.212156
			SPU_002311-tr	3.67591e-15	novel supercontig:GCA_000002235.2:Scaffold292:557915:559078:1 gene:SPU_002311 transcript:SPU_002311-tr
			TriadP26009	1.02821e-13	novel scaffold:ASM15027v1:scaffold_5:3427178:3428332:1 gene:TriadG26009 transcript:TriadT26009
			TriadP3759	9.46947e-13	novel scaffold:ASM15027v1:scaffold_6:3057850:3058701:1 gene:TriadG3759 transcript:TriadT3759
			NEMVEDRAFT_v1g131347-PA	1.29005e-12	known scaffold:ASM20922v1:scaffold_294:192588:194089:1 gene:NEMVEDRAFT_v1g131347 transcript:NEMVEDRAFT_v1g131347-RA
			SPU_004629-tr	1.5794e-12	novel supercontig:GCA_000002235.2:Scaffold340:326624:365268:-1 gene:SPU_004629 transcript:SPU_004629-tr
			NEMVEDRAFT_v1g211467-PA	3.19168e-12	known scaffold:ASM20922v1:scaffold_138:435047:436141:1 gene:NEMVEDRAFT_v1g211467 transcript:NEMVEDRAFT_v1g211467-RA
			NEMVEDRAFT_v1g201540-PA	1.17857e-11	known scaffold:ASM20922v1:scaffold_29:207675:208685:1 gene:NEMVEDRAFT_v1g201540 transcript:NEMVEDRAFT_v1g201540-RA
			NEMVEDRAFT_v1g25017-PA	3.41321e-11	known scaffold:ASM20922v1:scaffold_146:266609:267508:-1 gene:NEMVEDRAFT_v1g25017 transcript:NEMVEDRAFT_v1g25017-RA
			SPU_008947-tr	3.72491e-11	novel supercontig:GCA_000002235.2:Scaffold204:566175:567374:1 gene:SPU_008947 transcript:SPU_008947-tr
			SPU_013359-tr	8.39918e-11	novel supercontig:GCA_000002235.2:Scaffold39:982252:984199:1 gene:SPU_013359 transcript:SPU_013359-tr
PAC:15710685	Aq710685	Aqu1.212157
		MTNR1B	ENSP00000257068	9.42849e-14	known chromosome:GRCh37:11:92702886:92715948:1 gene:ENSG00000134640 transcript:ENST00000257068 gene_biotype:protein_coding transcript_biotype:protein_coding
			NEMVEDRAFT_v1g211467-PA	6.78104e-11	known scaffold:ASM20922v1:scaffold_138:435047:436141:1 gene:NEMVEDRAFT_v1g211467 transcript:NEMVEDRAFT_v1g211467-RA
			SPU_002311-tr	4.89966e-10	novel supercontig:GCA_000002235.2:Scaffold292:557915:559078:1 gene:SPU_002311 transcript:SPU_002311-tr
			TriadP18299	1.18852e-09	novel scaffold:ASM15027v1:scaffold_1:12434656:12435741:1 gene:TriadG18299 transcript:TriadT18299
			SPU_027700-tr	3.14248e-09	novel supercontig:GCA_000002235.2:Scaffold5:2173797:2175086:1 gene:SPU_027700 transcript:SPU_027700-tr
			TriadP29004	9.18182e-09	novel scaffold:ASM15027v1:scaffold_10:783650:784675:-1 gene:TriadG29004 transcript:TriadT29004
			NEMVEDRAFT_v1g131347-PA	9.83489e-09	known scaffold:ASM20922v1:scaffold_294:192588:194089:1 gene:NEMVEDRAFT_v1g131347 transcript:NEMVEDRAFT_v1g131347-RA
			SPU_021588-tr	1.41546e-08	known supercontig:GCA_000002235.2:Scaffold342:236939:241133:1 gene:SPU_021588 transcript:SPU_021588-tr
			TriadP26040	1.81008e-08	novel scaffold:ASM15027v1:scaffold_5:3447767:3448465:1 gene:TriadG26040 transcript:TriadT26040
			SPU_016597-tr	3.16742e-08	known supercontig:GCA_000002235.2:Scaffold1040:160062:161117:1 gene:SPU_016597 transcript:SPU_016597-tr
PAC:15710686	Aq710686	Aqu1.212158
		GPR161	ENSP00000441039	1.25142e-12	known chromosome:GRCh37:1:168054516:168106536:-1 gene:ENSG00000143147 transcript:ENST00000537209 gene_biotype:protein_coding transcript_biotype:protein_coding
			TriadP26009	1.57954e-12	novel scaffold:ASM15027v1:scaffold_5:3427178:3428332:1 gene:TriadG26009 transcript:TriadT26009
			NEMVEDRAFT_v1g194423-PA	1.34927e-11	known scaffold:ASM20922v1:scaffold_373:167029:168260:-1 gene:NEMVEDRAFT_v1g194423 transcript:NEMVEDRAFT_v1g194423-RA
			SPU_004629-tr	7.99504e-11	novel supercontig:GCA_000002235.2:Scaffold340:326624:365268:-1 gene:SPU_004629 transcript:SPU_004629-tr
			SPU_027700-tr	1.04208e-10	novel supercontig:GCA_000002235.2:Scaffold5:2173797:2175086:1 gene:SPU_027700 transcript:SPU_027700-tr
			NEMVEDRAFT_v1g210479-PA	4.29684e-10	known scaffold:ASM20922v1:scaffold_122:426711:427778:-1 gene:NEMVEDRAFT_v1g210479 transcript:NEMVEDRAFT_v1g210479-RA
			NEMVEDRAFT_v1g23333-PA	6.59831e-10	known scaffold:ASM20922v1:scaffold_24:527721:532101:1 gene:NEMVEDRAFT_v1g23333 transcript:NEMVEDRAFT_v1g23333-RA
			NEMVEDRAFT_v1g25017-PA	1.00853e-09	known scaffold:ASM20922v1:scaffold_146:266609:267508:-1 gene:NEMVEDRAFT_v1g25017 transcript:NEMVEDRAFT_v1g25017-RA
			TriadP32924	1.12045e-09	novel scaffold:ASM15027v1:scaffold_27:244462:245016:1 gene:TriadG32924 transcript:TriadT32924
			NEMVEDRAFT_v1g131347-PA	1.46002e-09	known scaffold:ASM20922v1:scaffold_294:192588:194089:1 gene:NEMVEDRAFT_v1g131347 transcript:NEMVEDRAFT_v1g131347-RA
PAC:15710687	Aq710687	Aqu1.212159
			TriadP26009	4.38417e-15	novel scaffold:ASM15027v1:scaffold_5:3427178:3428332:1 gene:TriadG26009 transcript:TriadT26009
		GALR2	ENSP00000329684	2.95331e-14	known chromosome:GRCh37:17:74070875:74073622:1 gene:ENSG00000182687 transcript:ENST00000329003 gene_biotype:protein_coding transcript_biotype:protein_coding
			SPU_002311-tr	3.36111e-14	novel supercontig:GCA_000002235.2:Scaffold292:557915:559078:1 gene:SPU_002311 transcript:SPU_002311-tr
			SPU_013359-tr	2.78987e-13	novel supercontig:GCA_000002235.2:Scaffold39:982252:984199:1 gene:SPU_013359 transcript:SPU_013359-tr
			TriadP3759	9.79204e-13	novel scaffold:ASM15027v1:scaffold_6:3057850:3058701:1 gene:TriadG3759 transcript:TriadT3759
			NEMVEDRAFT_v1g205216-PA	1.26975e-12	known scaffold:ASM20922v1:scaffold_57:638706:639749:1 gene:NEMVEDRAFT_v1g205216 transcript:NEMVEDRAFT_v1g205216-RA
			TriadP58725	9.90828e-12	novel scaffold:ASM15027v1:scaffold_8:2658388:2659530:1 gene:TriadG58725 transcript:TriadT58725
			NEMVEDRAFT_v1g131347-PA	1.0186e-11	known scaffold:ASM20922v1:scaffold_294:192588:194089:1 gene:NEMVEDRAFT_v1g131347 transcript:NEMVEDRAFT_v1g131347-RA
			SPU_004629-tr	2.97586e-11	novel supercontig:GCA_000002235.2:Scaffold340:326624:365268:-1 gene:SPU_004629 transcript:SPU_004629-tr
			TriadP58557	5.83949e-11	novel scaffold:ASM15027v1:scaffold_8:1181030:1181923:1 gene:TriadG58557 transcript:TriadT58557
PAC:15710688	Aq710688	Aqu1.212160
			SPU_027700-tr	4.05853e-13	novel supercontig:GCA_000002235.2:Scaffold5:2173797:2175086:1 gene:SPU_027700 transcript:SPU_027700-tr
			TriadP26009	4.48492e-13	novel scaffold:ASM15027v1:scaffold_5:3427178:3428332:1 gene:TriadG26009 transcript:TriadT26009
			NEMVEDRAFT_v1g194423-PA	5.25643e-13	known scaffold:ASM20922v1:scaffold_373:167029:168260:-1 gene:NEMVEDRAFT_v1g194423 transcript:NEMVEDRAFT_v1g194423-RA
			SPU_004629-tr	8.6665e-13	novel supercontig:GCA_000002235.2:Scaffold340:326624:365268:-1 gene:SPU_004629 transcript:SPU_004629-tr
			TriadP26040	2.38869e-11	novel scaffold:ASM15027v1:scaffold_5:3447767:3448465:1 gene:TriadG26040 transcript:TriadT26040
		GPR161	ENSP00000441039	3.97137e-11	known chromosome:GRCh37:1:168054516:168106536:-1 gene:ENSG00000143147 transcript:ENST00000537209 gene_biotype:protein_coding transcript_biotype:protein_coding
			NEMVEDRAFT_v1g126009-PA	6.59265e-11	known scaffold:ASM20922v1:scaffold_227:192421:194084:-1 gene:NEMVEDRAFT_v1g126009 transcript:NEMVEDRAFT_v1g126009-RA
			NEMVEDRAFT_v1g210479-PA	8.45899e-11	known scaffold:ASM20922v1:scaffold_122:426711:427778:-1 gene:NEMVEDRAFT_v1g210479 transcript:NEMVEDRAFT_v1g210479-RA
			TriadP14615	1.74941e-10	novel scaffold:ASM15027v1:scaffold_2:4845981:4846850:-1 gene:TriadG14615 transcript:TriadT14615
		GALR3	ENSP00000249041	2.87648e-10	known chromosome:GRCh37:22:38219389:38221502:1 gene:ENSG00000128310 transcript:ENST00000249041 gene_biotype:protein_coding transcript_biotype:protein_coding
PAC:15710689	Aq710689	Aqu1.212161
			TriadP26009	2.5653e-14	novel scaffold:ASM15027v1:scaffold_5:3427178:3428332:1 gene:TriadG26009 transcript:TriadT26009
			TriadP26040	1.79957e-12	novel scaffold:ASM15027v1:scaffold_5:3447767:3448465:1 gene:TriadG26040 transcript:TriadT26040
			SPU_027700-tr	2.12909e-12	novel supercontig:GCA_000002235.2:Scaffold5:2173797:2175086:1 gene:SPU_027700 transcript:SPU_027700-tr
			NEMVEDRAFT_v1g194423-PA	6.00409e-12	known scaffold:ASM20922v1:scaffold_373:167029:168260:-1 gene:NEMVEDRAFT_v1g194423 transcript:NEMVEDRAFT_v1g194423-RA
			SPU_004629-tr	6.44516e-12	novel supercontig:GCA_000002235.2:Scaffold340:326624:365268:-1 gene:SPU_004629 transcript:SPU_004629-tr
			NEMVEDRAFT_v1g210479-PA	1.0033e-11	known scaffold:ASM20922v1:scaffold_122:426711:427778:-1 gene:NEMVEDRAFT_v1g210479 transcript:NEMVEDRAFT_v1g210479-RA
			NEMVEDRAFT_v1g25017-PA	1.99358e-11	known scaffold:ASM20922v1:scaffold_146:266609:267508:-1 gene:NEMVEDRAFT_v1g25017 transcript:NEMVEDRAFT_v1g25017-RA
		GPR161	ENSP00000441039	9.70745e-11	known chromosome:GRCh37:1:168054516:168106536:-1 gene:ENSG00000143147 transcript:ENST00000537209 gene_biotype:protein_coding transcript_biotype:protein_coding
			TriadP3759	1.24348e-10	novel scaffold:ASM15027v1:scaffold_6:3057850:3058701:1 gene:TriadG3759 transcript:TriadT3759
			SPU_002311-tr	1.35759e-10	novel supercontig:GCA_000002235.2:Scaffold292:557915:559078:1 gene:SPU_002311 transcript:SPU_002311-tr
PAC:15710691	Aq710691	Aqu1.212163
			NEMVEDRAFT_v1g131347-PA	9.83867e-11	known scaffold:ASM20922v1:scaffold_294:192588:194089:1 gene:NEMVEDRAFT_v1g131347 transcript:NEMVEDRAFT_v1g131347-RA
			SPU_027700-tr	4.56877e-10	novel supercontig:GCA_000002235.2:Scaffold5:2173797:2175086:1 gene:SPU_027700 transcript:SPU_027700-tr
			TriadP26009	1.49275e-09	novel scaffold:ASM15027v1:scaffold_5:3427178:3428332:1 gene:TriadG26009 transcript:TriadT26009
			TriadP26040	3.07839e-09	novel scaffold:ASM15027v1:scaffold_5:3447767:3448465:1 gene:TriadG26040 transcript:TriadT26040
			SPU_004629-tr	4.58019e-09	novel supercontig:GCA_000002235.2:Scaffold340:326624:365268:-1 gene:SPU_004629 transcript:SPU_004629-tr
			NEMVEDRAFT_v1g50930-PA	5.66436e-09	known scaffold:ASM20922v1:scaffold_102:720558:722768:1 gene:NEMVEDRAFT_v1g50930 transcript:NEMVEDRAFT_v1g50930-RA
		GALR3	ENSP00000249041	1.44708e-08	known chromosome:GRCh37:22:38219389:38221502:1 gene:ENSG00000128310 transcript:ENST00000249041 gene_biotype:protein_coding transcript_biotype:protein_coding
			SPU_007567-tr	2.69687e-08	known supercontig:GCA_000002235.2:Scaffold696:173694:176793:-1 gene:SPU_007567 transcript:SPU_007567-tr
			SPU_022468-tr	3.68381e-08	known supercontig:GCA_000002235.2:Scaffold537:86264:106404:1 gene:SPU_022468 transcript:SPU_022468-tr
		OPN5	ENSP00000426991	5.96373e-08	novel chromosome:GRCh37:6:47749718:47800516:1 gene:ENSG00000124818 transcript:ENST00000489301 gene_biotype:protein_coding transcript_biotype:protein_coding
PAC:15710692	Aq710692	Aqu1.212164
			SPU_015593-tr	1.51424e-07	novel supercontig:GCA_000002235.2:Scaffold1084:125764:127786:1 gene:SPU_015593 transcript:SPU_015593-tr
			TriadP21782	1.84741e-07	novel scaffold:ASM15027v1:scaffold_2:1289923:1290381:1 gene:TriadG21782 transcript:TriadT21782
		GPR63	ENSP00000229955	2.17407e-07	known chromosome:GRCh37:6:97242002:97285339:-1 gene:ENSG00000112218 transcript:ENST00000229955 gene_biotype:protein_coding transcript_biotype:protein_coding
		EDNRB	ENSP00000366416	3.79558e-07	putative chromosome:GRCh37:13:78469616:78493903:-1 gene:ENSG00000136160 transcript:ENST00000377211 gene_biotype:protein_coding transcript_biotype:protein_coding
			SPU_002311-tr	5.42377e-07	novel supercontig:GCA_000002235.2:Scaffold292:557915:559078:1 gene:SPU_002311 transcript:SPU_002311-tr
			NEMVEDRAFT_v1g212702-PA	1.10201e-06	known scaffold:ASM20922v1:scaffold_161:136500:143596:-1 gene:NEMVEDRAFT_v1g212702 transcript:NEMVEDRAFT_v1g212702-RA
			TriadP26040	1.35317e-06	novel scaffold:ASM15027v1:scaffold_5:3447767:3448465:1 gene:TriadG26040 transcript:TriadT26040
			NEMVEDRAFT_v1g90900-PA	1.5366e-06	known scaffold:ASM20922v1:scaffold_25:1374902:1376684:1 gene:NEMVEDRAFT_v1g90900 transcript:NEMVEDRAFT_v1g90900-RA
			TriadP15389	1.87343e-06	novel scaffold:ASM15027v1:scaffold_3:7930966:7931799:-1 gene:TriadG15389 transcript:TriadT15389
			NEMVEDRAFT_v1g96957-PA	2.17127e-06	known scaffold:ASM20922v1:scaffold_44:158680:159381:1 gene:NEMVEDRAFT_v1g96957 transcript:NEMVEDRAFT_v1g96957-RA
PAC:15710693	Aq710693	Aqu1.212165
			SPU_004629-tr	3.99171e-12	novel supercontig:GCA_000002235.2:Scaffold340:326624:365268:-1 gene:SPU_004629 transcript:SPU_004629-tr
			TriadP26009	4.32269e-12	novel scaffold:ASM15027v1:scaffold_5:3427178:3428332:1 gene:TriadG26009 transcript:TriadT26009
			SPU_015593-tr	5.77776e-11	novel supercontig:GCA_000002235.2:Scaffold1084:125764:127786:1 gene:SPU_015593 transcript:SPU_015593-tr
		ADRB1	ENSP00000358301	1.87846e-10	known chromosome:GRCh37:10:115803806:115806667:1 gene:ENSG00000043591 transcript:ENST00000369295 gene_biotype:protein_coding transcript_biotype:protein_coding
			TriadP26040	7.45204e-10	novel scaffold:ASM15027v1:scaffold_5:3447767:3448465:1 gene:TriadG26040 transcript:TriadT26040
			SPU_022684-tr	1.2135e-09	novel supercontig:GCA_000002235.2:Scaffold577:141387:143228:-1 gene:SPU_022684 transcript:SPU_022684-tr
		HCAR3	ENSP00000436714	1.39753e-09	known chromosome:GRCh37:12:123199303:123201439:-1 gene:ENSG00000255398 transcript:ENST00000528880 gene_biotype:protein_coding transcript_biotype:protein_coding
			SPU_021588-tr	1.45968e-09	known supercontig:GCA_000002235.2:Scaffold342:236939:241133:1 gene:SPU_021588 transcript:SPU_021588-tr
		HTR6	ENSP00000289753	1.50511e-09	known chromosome:GRCh37:1:19991780:20006055:1 gene:ENSG00000158748 transcript:ENST00000289753 gene_biotype:protein_coding transcript_biotype:protein_coding
			NEMVEDRAFT_v1g209464-PA	1.55249e-09	known scaffold:ASM20922v1:scaffold_106:449782:450801:-1 gene:NEMVEDRAFT_v1g209464 transcript:NEMVEDRAFT_v1g209464-RA
PAC:15710694	Aq710694	Aqu1.212166
			TriadP26009	9.06704e-13	novel scaffold:ASM15027v1:scaffold_5:3427178:3428332:1 gene:TriadG26009 transcript:TriadT26009
			SPU_004629-tr	8.77224e-12	novel supercontig:GCA_000002235.2:Scaffold340:326624:365268:-1 gene:SPU_004629 transcript:SPU_004629-tr
		HCAR3	ENSP00000436714	6.2551e-11	known chromosome:GRCh37:12:123199303:123201439:-1 gene:ENSG00000255398 transcript:ENST00000528880 gene_biotype:protein_coding transcript_biotype:protein_coding
			SPU_016597-tr	7.60401e-11	known supercontig:GCA_000002235.2:Scaffold1040:160062:161117:1 gene:SPU_016597 transcript:SPU_016597-tr
		HTR6	ENSP00000289753	4.05437e-10	known chromosome:GRCh37:1:19991780:20006055:1 gene:ENSG00000158748 transcript:ENST00000289753 gene_biotype:protein_coding transcript_biotype:protein_coding
			NEMVEDRAFT_v1g205216-PA	4.09548e-10	known scaffold:ASM20922v1:scaffold_57:638706:639749:1 gene:NEMVEDRAFT_v1g205216 transcript:NEMVEDRAFT_v1g205216-RA
		CCKAR	ENSP00000295589	4.91191e-10	known chromosome:GRCh37:4:26483022:26492084:-1 gene:ENSG00000163394 transcript:ENST00000295589 gene_biotype:protein_coding transcript_biotype:protein_coding
			SPU_014269-tr	5.6577e-10	known supercontig:GCA_000002235.2:Scaffold93:235739:236983:-1 gene:SPU_014269 transcript:SPU_014269-tr
		ADRB1	ENSP00000358301	9.09743e-10	known chromosome:GRCh37:10:115803806:115806667:1 gene:ENSG00000043591 transcript:ENST00000369295 gene_biotype:protein_coding transcript_biotype:protein_coding
			NEMVEDRAFT_v1g209538-PA	1.12275e-09	known scaffold:ASM20922v1:scaffold_107:513565:515807:-1 gene:NEMVEDRAFT_v1g209538 transcript:NEMVEDRAFT_v1g209538-RA
PAC:15710695	Aq710695	Aqu1.212167
			TriadP26009	1.19831e-14	novel scaffold:ASM15027v1:scaffold_5:3427178:3428332:1 gene:TriadG26009 transcript:TriadT26009
		GPR45	ENSP00000258456	2.05417e-11	known chromosome:GRCh37:2:105858200:105859924:1 gene:ENSG00000135973 transcript:ENST00000258456 gene_biotype:protein_coding transcript_biotype:protein_coding
			NEMVEDRAFT_v1g131347-PA	1.71476e-10	known scaffold:ASM20922v1:scaffold_294:192588:194089:1 gene:NEMVEDRAFT_v1g131347 transcript:NEMVEDRAFT_v1g131347-RA
			SPU_007359-tr	3.38698e-10	novel supercontig:GCA_000002235.2:Scaffold640:176329:182342:-1 gene:SPU_007359 transcript:SPU_007359-tr
		GPR63	ENSP00000229955	4.94928e-10	known chromosome:GRCh37:6:97242002:97285339:-1 gene:ENSG00000112218 transcript:ENST00000229955 gene_biotype:protein_coding transcript_biotype:protein_coding
			SPU_015593-tr	3.17392e-09	novel supercontig:GCA_000002235.2:Scaffold1084:125764:127786:1 gene:SPU_015593 transcript:SPU_015593-tr
			SPU_027700-tr	3.47945e-09	novel supercontig:GCA_000002235.2:Scaffold5:2173797:2175086:1 gene:SPU_027700 transcript:SPU_027700-tr
		GPR83	ENSP00000243673	4.84401e-09	known chromosome:GRCh37:11:94110477:94134585:-1 gene:ENSG00000123901 transcript:ENST00000243673 gene_biotype:protein_coding transcript_biotype:protein_coding
			NEMVEDRAFT_v1g210479-PA	5.93853e-09	known scaffold:ASM20922v1:scaffold_122:426711:427778:-1 gene:NEMVEDRAFT_v1g210479 transcript:NEMVEDRAFT_v1g210479-RA
			SPU_021794-tr	6.16056e-09	novel supercontig:GCA_000002235.2:Scaffold1271:113652:118863:1 gene:SPU_021794 transcript:SPU_021794-tr
PAC:15710773	Aq710773	Aqu1.212245
			NEMVEDRAFT_v1g105626-PA	6.06991e-11	known scaffold:ASM20922v1:scaffold_78:762440:763702:1 gene:NEMVEDRAFT_v1g105626 transcript:NEMVEDRAFT_v1g105626-RA
			NEMVEDRAFT_v1g209464-PA	8.77502e-11	known scaffold:ASM20922v1:scaffold_106:449782:450801:-1 gene:NEMVEDRAFT_v1g209464 transcript:NEMVEDRAFT_v1g209464-RA
			SPU_004629-tr	2.57608e-10	novel supercontig:GCA_000002235.2:Scaffold340:326624:365268:-1 gene:SPU_004629 transcript:SPU_004629-tr
			TriadP21782	6.209e-10	novel scaffold:ASM15027v1:scaffold_2:1289923:1290381:1 gene:TriadG21782 transcript:TriadT21782
			NEMVEDRAFT_v1g211963-PA	3.40296e-09	known scaffold:ASM20922v1:scaffold_147:191021:192040:1 gene:NEMVEDRAFT_v1g211963 transcript:NEMVEDRAFT_v1g211963-RA
			NEMVEDRAFT_v1g244057-PA	3.40857e-09	known scaffold:ASM20922v1:scaffold_106:463735:464676:1 gene:NEMVEDRAFT_v1g244057 transcript:NEMVEDRAFT_v1g244057-RA
			NEMVEDRAFT_v1g90900-PA	3.96109e-09	known scaffold:ASM20922v1:scaffold_25:1374902:1376684:1 gene:NEMVEDRAFT_v1g90900 transcript:NEMVEDRAFT_v1g90900-RA
			NEMVEDRAFT_v1g92032-PA	8.37419e-09	known scaffold:ASM20922v1:scaffold_29:718254:719766:1 gene:NEMVEDRAFT_v1g92032 transcript:NEMVEDRAFT_v1g92032-RA
			NEMVEDRAFT_v1g52597-PA	9.55191e-09	known scaffold:ASM20922v1:scaffold_160:365880:366713:-1 gene:NEMVEDRAFT_v1g52597 transcript:NEMVEDRAFT_v1g52597-RA
		HCAR3	ENSP00000436714	1.04118e-08	known chromosome:GRCh37:12:123199303:123201439:-1 gene:ENSG00000255398 transcript:ENST00000528880 gene_biotype:protein_coding transcript_biotype:protein_coding
PAC:15710774	Aq710774	Aqu1.212246
			NEMVEDRAFT_v1g210479-PA	5.92242e-10	known scaffold:ASM20922v1:scaffold_122:426711:427778:-1 gene:NEMVEDRAFT_v1g210479 transcript:NEMVEDRAFT_v1g210479-RA
			NEMVEDRAFT_v1g90900-PA	8.82231e-10	known scaffold:ASM20922v1:scaffold_25:1374902:1376684:1 gene:NEMVEDRAFT_v1g90900 transcript:NEMVEDRAFT_v1g90900-RA
			TriadP21782	8.26926e-09	novel scaffold:ASM15027v1:scaffold_2:1289923:1290381:1 gene:TriadG21782 transcript:TriadT21782
			NEMVEDRAFT_v1g172825-PA	2.37953e-08	known scaffold:ASM20922v1:scaffold_226:278894:279893:1 gene:NEMVEDRAFT_v1g172825 transcript:NEMVEDRAFT_v1g172825-RA
			SPU_003492-tr	2.65509e-08	novel supercontig:GCA_000002235.2:Scaffold385:257485:258519:-1 gene:SPU_003492 transcript:SPU_003492-tr
		GALR2	ENSP00000329684	6.19161e-08	known chromosome:GRCh37:17:74070875:74073622:1 gene:ENSG00000182687 transcript:ENST00000329003 gene_biotype:protein_coding transcript_biotype:protein_coding
		HCAR3	ENSP00000436714	8.62027e-08	known chromosome:GRCh37:12:123199303:123201439:-1 gene:ENSG00000255398 transcript:ENST00000528880 gene_biotype:protein_coding transcript_biotype:protein_coding
		LPAR4	ENSP00000408205	1.61433e-07	known chromosome:GRCh37:X:78003225:78012591:1 gene:ENSG00000147145 transcript:ENST00000435339 gene_biotype:protein_coding transcript_biotype:protein_coding
			SPU_004629-tr	1.74913e-07	novel supercontig:GCA_000002235.2:Scaffold340:326624:365268:-1 gene:SPU_004629 transcript:SPU_004629-tr
		F2RL2	ENSP00000296641	1.86157e-07	known chromosome:GRCh37:5:75911307:75919259:-1 gene:ENSG00000164220 transcript:ENST00000296641 gene_biotype:protein_coding transcript_biotype:protein_coding
PAC:15710775	Aq710775	Aqu1.212247
			SPU_004629-tr	1.58044e-10	novel supercontig:GCA_000002235.2:Scaffold340:326624:365268:-1 gene:SPU_004629 transcript:SPU_004629-tr
			TriadP21782	1.81192e-10	novel scaffold:ASM15027v1:scaffold_2:1289923:1290381:1 gene:TriadG21782 transcript:TriadT21782
		HCAR3	ENSP00000436714	8.43927e-10	known chromosome:GRCh37:12:123199303:123201439:-1 gene:ENSG00000255398 transcript:ENST00000528880 gene_biotype:protein_coding transcript_biotype:protein_coding
			NEMVEDRAFT_v1g105626-PA	8.55508e-10	known scaffold:ASM20922v1:scaffold_78:762440:763702:1 gene:NEMVEDRAFT_v1g105626 transcript:NEMVEDRAFT_v1g105626-RA
		GPR183	ENSP00000365596	5.60954e-09	known chromosome:GRCh37:13:99946784:99959659:-1 gene:ENSG00000169508 transcript:ENST00000376414 gene_biotype:protein_coding transcript_biotype:protein_coding
			NEMVEDRAFT_v1g210479-PA	8.04948e-09	known scaffold:ASM20922v1:scaffold_122:426711:427778:-1 gene:NEMVEDRAFT_v1g210479 transcript:NEMVEDRAFT_v1g210479-RA
			NEMVEDRAFT_v1g201033-PA	1.18879e-08	known scaffold:ASM20922v1:scaffold_25:1081399:1088087:1 gene:NEMVEDRAFT_v1g201033 transcript:NEMVEDRAFT_v1g201033-RA
			NEMVEDRAFT_v1g131347-PA	1.83622e-08	known scaffold:ASM20922v1:scaffold_294:192588:194089:1 gene:NEMVEDRAFT_v1g131347 transcript:NEMVEDRAFT_v1g131347-RA
			TriadP26009	3.05452e-08	novel scaffold:ASM15027v1:scaffold_5:3427178:3428332:1 gene:TriadG26009 transcript:TriadT26009
			NEMVEDRAFT_v1g90900-PA	3.41368e-08	known scaffold:ASM20922v1:scaffold_25:1374902:1376684:1 gene:NEMVEDRAFT_v1g90900 transcript:NEMVEDRAFT_v1g90900-RA
PAC:15710776	Aq710776	Aqu1.212248
			NEMVEDRAFT_v1g209464-PA	2.21465e-11	known scaffold:ASM20922v1:scaffold_106:449782:450801:-1 gene:NEMVEDRAFT_v1g209464 transcript:NEMVEDRAFT_v1g209464-RA
			NEMVEDRAFT_v1g105626-PA	3.00714e-11	known scaffold:ASM20922v1:scaffold_78:762440:763702:1 gene:NEMVEDRAFT_v1g105626 transcript:NEMVEDRAFT_v1g105626-RA
			TriadP21782	1.46497e-10	novel scaffold:ASM15027v1:scaffold_2:1289923:1290381:1 gene:TriadG21782 transcript:TriadT21782
			SPU_004629-tr	2.57761e-10	novel supercontig:GCA_000002235.2:Scaffold340:326624:365268:-1 gene:SPU_004629 transcript:SPU_004629-tr
			NEMVEDRAFT_v1g90900-PA	4.26157e-10	known scaffold:ASM20922v1:scaffold_25:1374902:1376684:1 gene:NEMVEDRAFT_v1g90900 transcript:NEMVEDRAFT_v1g90900-RA
			NEMVEDRAFT_v1g92032-PA	8.80421e-10	known scaffold:ASM20922v1:scaffold_29:718254:719766:1 gene:NEMVEDRAFT_v1g92032 transcript:NEMVEDRAFT_v1g92032-RA
			NEMVEDRAFT_v1g131347-PA	2.33278e-09	known scaffold:ASM20922v1:scaffold_294:192588:194089:1 gene:NEMVEDRAFT_v1g131347 transcript:NEMVEDRAFT_v1g131347-RA
			NEMVEDRAFT_v1g211963-PA	2.41872e-09	known scaffold:ASM20922v1:scaffold_147:191021:192040:1 gene:NEMVEDRAFT_v1g211963 transcript:NEMVEDRAFT_v1g211963-RA
			NEMVEDRAFT_v1g244057-PA	3.14925e-09	known scaffold:ASM20922v1:scaffold_106:463735:464676:1 gene:NEMVEDRAFT_v1g244057 transcript:NEMVEDRAFT_v1g244057-RA
			NEMVEDRAFT_v1g172825-PA	8.65437e-09	known scaffold:ASM20922v1:scaffold_226:278894:279893:1 gene:NEMVEDRAFT_v1g172825 transcript:NEMVEDRAFT_v1g172825-RA
PAC:15710777	Aq710777	Aqu1.212249
			TriadP21782	3.74057e-11	novel scaffold:ASM15027v1:scaffold_2:1289923:1290381:1 gene:TriadG21782 transcript:TriadT21782
		LPAR4	ENSP00000408205	1.25939e-10	known chromosome:GRCh37:X:78003225:78012591:1 gene:ENSG00000147145 transcript:ENST00000435339 gene_biotype:protein_coding transcript_biotype:protein_coding
			NEMVEDRAFT_v1g210479-PA	1.91645e-10	known scaffold:ASM20922v1:scaffold_122:426711:427778:-1 gene:NEMVEDRAFT_v1g210479 transcript:NEMVEDRAFT_v1g210479-RA
		HCAR3	ENSP00000436714	2.35287e-10	known chromosome:GRCh37:12:123199303:123201439:-1 gene:ENSG00000255398 transcript:ENST00000528880 gene_biotype:protein_coding transcript_biotype:protein_coding
			SPU_004629-tr	9.10009e-10	novel supercontig:GCA_000002235.2:Scaffold340:326624:365268:-1 gene:SPU_004629 transcript:SPU_004629-tr
			NEMVEDRAFT_v1g90900-PA	1.93849e-09	known scaffold:ASM20922v1:scaffold_25:1374902:1376684:1 gene:NEMVEDRAFT_v1g90900 transcript:NEMVEDRAFT_v1g90900-RA
			NEMVEDRAFT_v1g105626-PA	2.25789e-09	known scaffold:ASM20922v1:scaffold_78:762440:763702:1 gene:NEMVEDRAFT_v1g105626 transcript:NEMVEDRAFT_v1g105626-RA
		LPAR6	ENSP00000367691	3.04471e-09	known chromosome:GRCh37:13:48985181:49018840:-1 gene:ENSG00000139679 transcript:ENST00000378434 gene_biotype:protein_coding transcript_biotype:protein_coding
		C3AR1	ENSP00000302079	4.08221e-09	known chromosome:GRCh37:12:8210898:8219067:-1 gene:ENSG00000171860 transcript:ENST00000307637 gene_biotype:protein_coding transcript_biotype:protein_coding
		GPR183	ENSP00000365596	7.67774e-09	known chromosome:GRCh37:13:99946784:99959659:-1 gene:ENSG00000169508 transcript:ENST00000376414 gene_biotype:protein_coding transcript_biotype:protein_coding
PAC:15710836	Aq710836	Aqu1.212308
			SPU_004629-tr	2.7387e-13	novel supercontig:GCA_000002235.2:Scaffold340:326624:365268:-1 gene:SPU_004629 transcript:SPU_004629-tr
			TriadP26040	1.59829e-12	novel scaffold:ASM15027v1:scaffold_5:3447767:3448465:1 gene:TriadG26040 transcript:TriadT26040
			NEMVEDRAFT_v1g34809-PA	1.82479e-12	known scaffold:ASM20922v1:scaffold_22:235278:236159:1 gene:NEMVEDRAFT_v1g34809 transcript:NEMVEDRAFT_v1g34809-RA
			NEMVEDRAFT_v1g210479-PA	2.80025e-12	known scaffold:ASM20922v1:scaffold_122:426711:427778:-1 gene:NEMVEDRAFT_v1g210479 transcript:NEMVEDRAFT_v1g210479-RA
			NEMVEDRAFT_v1g105626-PA	4.27097e-12	known scaffold:ASM20922v1:scaffold_78:762440:763702:1 gene:NEMVEDRAFT_v1g105626 transcript:NEMVEDRAFT_v1g105626-RA
			SPU_021588-tr	9.33549e-12	known supercontig:GCA_000002235.2:Scaffold342:236939:241133:1 gene:SPU_021588 transcript:SPU_021588-tr
			TriadP21782	1.25576e-11	novel scaffold:ASM15027v1:scaffold_2:1289923:1290381:1 gene:TriadG21782 transcript:TriadT21782
			NEMVEDRAFT_v1g90900-PA	1.61891e-11	known scaffold:ASM20922v1:scaffold_25:1374902:1376684:1 gene:NEMVEDRAFT_v1g90900 transcript:NEMVEDRAFT_v1g90900-RA
			NEMVEDRAFT_v1g209464-PA	1.10798e-10	known scaffold:ASM20922v1:scaffold_106:449782:450801:-1 gene:NEMVEDRAFT_v1g209464 transcript:NEMVEDRAFT_v1g209464-RA
			NEMVEDRAFT_v1g239384-PA	1.11842e-10	known scaffold:ASM20922v1:scaffold_14:798192:800136:-1 gene:NEMVEDRAFT_v1g239384 transcript:NEMVEDRAFT_v1g239384-RA
PAC:15710930	Aq710930	Aqu1.212402
			SPU_015593-tr	1.8505e-09	novel supercontig:GCA_000002235.2:Scaffold1084:125764:127786:1 gene:SPU_015593 transcript:SPU_015593-tr
			TriadP26009	7.06224e-09	novel scaffold:ASM15027v1:scaffold_5:3427178:3428332:1 gene:TriadG26009 transcript:TriadT26009
			SPU_004629-tr	1.49031e-08	novel supercontig:GCA_000002235.2:Scaffold340:326624:365268:-1 gene:SPU_004629 transcript:SPU_004629-tr
			SPU_026458-tr	5.68116e-07	known supercontig:GCA_000002235.2:Scaffold1517:241734:279939:1 gene:SPU_026458 transcript:SPU_026458-tr
		HCAR3	ENSP00000436714	6.19326e-07	known chromosome:GRCh37:12:123199303:123201439:-1 gene:ENSG00000255398 transcript:ENST00000528880 gene_biotype:protein_coding transcript_biotype:protein_coding
			NEMVEDRAFT_v1g90900-PA	6.30671e-07	known scaffold:ASM20922v1:scaffold_25:1374902:1376684:1 gene:NEMVEDRAFT_v1g90900 transcript:NEMVEDRAFT_v1g90900-RA
		GALR3	ENSP00000249041	6.89311e-07	known chromosome:GRCh37:22:38219389:38221502:1 gene:ENSG00000128310 transcript:ENST00000249041 gene_biotype:protein_coding transcript_biotype:protein_coding
			NEMVEDRAFT_v1g52597-PA	1.35694e-06	known scaffold:ASM20922v1:scaffold_160:365880:366713:-1 gene:NEMVEDRAFT_v1g52597 transcript:NEMVEDRAFT_v1g52597-RA
			NEMVEDRAFT_v1g131347-PA	1.40433e-06	known scaffold:ASM20922v1:scaffold_294:192588:194089:1 gene:NEMVEDRAFT_v1g131347 transcript:NEMVEDRAFT_v1g131347-RA
			TriadP21782	1.88581e-06	novel scaffold:ASM15027v1:scaffold_2:1289923:1290381:1 gene:TriadG21782 transcript:TriadT21782
PAC:15710932	Aq710932	Aqu1.212404
			SPU_004629-tr	1.20499e-14	novel supercontig:GCA_000002235.2:Scaffold340:326624:365268:-1 gene:SPU_004629 transcript:SPU_004629-tr
			TriadP26009	2.8125e-14	novel scaffold:ASM15027v1:scaffold_5:3427178:3428332:1 gene:TriadG26009 transcript:TriadT26009
			SPU_027700-tr	1.17826e-12	novel supercontig:GCA_000002235.2:Scaffold5:2173797:2175086:1 gene:SPU_027700 transcript:SPU_027700-tr
			NEMVEDRAFT_v1g131347-PA	2.5693e-12	known scaffold:ASM20922v1:scaffold_294:192588:194089:1 gene:NEMVEDRAFT_v1g131347 transcript:NEMVEDRAFT_v1g131347-RA
			TriadP3759	1.2999e-10	novel scaffold:ASM15027v1:scaffold_6:3057850:3058701:1 gene:TriadG3759 transcript:TriadT3759
			TriadP26040	3.11093e-10	novel scaffold:ASM15027v1:scaffold_5:3447767:3448465:1 gene:TriadG26040 transcript:TriadT26040
			TriadP21782	3.18379e-10	novel scaffold:ASM15027v1:scaffold_2:1289923:1290381:1 gene:TriadG21782 transcript:TriadT21782
			NEMVEDRAFT_v1g90900-PA	6.42183e-10	known scaffold:ASM20922v1:scaffold_25:1374902:1376684:1 gene:NEMVEDRAFT_v1g90900 transcript:NEMVEDRAFT_v1g90900-RA
			SPU_007359-tr	1.7152e-09	novel supercontig:GCA_000002235.2:Scaffold640:176329:182342:-1 gene:SPU_007359 transcript:SPU_007359-tr
			NEMVEDRAFT_v1g80060-PA	2.22738e-09	known scaffold:ASM20922v1:scaffold_2:623746:624117:1 gene:NEMVEDRAFT_v1g80060 transcript:NEMVEDRAFT_v1g80060-RA
PAC:15710934	Aq710934	Aqu1.212406
			TriadP26009	4.27647e-18	novel scaffold:ASM15027v1:scaffold_5:3427178:3428332:1 gene:TriadG26009 transcript:TriadT26009
			SPU_027700-tr	3.12672e-14	novel supercontig:GCA_000002235.2:Scaffold5:2173797:2175086:1 gene:SPU_027700 transcript:SPU_027700-tr
			SPU_004629-tr	1.23013e-13	novel supercontig:GCA_000002235.2:Scaffold340:326624:365268:-1 gene:SPU_004629 transcript:SPU_004629-tr
			NEMVEDRAFT_v1g131347-PA	1.23754e-13	known scaffold:ASM20922v1:scaffold_294:192588:194089:1 gene:NEMVEDRAFT_v1g131347 transcript:NEMVEDRAFT_v1g131347-RA
			TriadP26040	3.85758e-13	novel scaffold:ASM15027v1:scaffold_5:3447767:3448465:1 gene:TriadG26040 transcript:TriadT26040
			NEMVEDRAFT_v1g211467-PA	1.24214e-12	known scaffold:ASM20922v1:scaffold_138:435047:436141:1 gene:NEMVEDRAFT_v1g211467 transcript:NEMVEDRAFT_v1g211467-RA
			NEMVEDRAFT_v1g110885-PA	2.85664e-12	known scaffold:ASM20922v1:scaffold_102:659458:660939:1 gene:NEMVEDRAFT_v1g110885 transcript:NEMVEDRAFT_v1g110885-RA
			TriadP3759	4.96131e-12	novel scaffold:ASM15027v1:scaffold_6:3057850:3058701:1 gene:TriadG3759 transcript:TriadT3759
			SPU_002311-tr	6.97467e-12	novel supercontig:GCA_000002235.2:Scaffold292:557915:559078:1 gene:SPU_002311 transcript:SPU_002311-tr
			TriadP58725	1.2406e-11	novel scaffold:ASM15027v1:scaffold_8:2658388:2659530:1 gene:TriadG58725 transcript:TriadT58725
PAC:15710937	Aq710937	Aqu1.212409
			SPU_004629-tr	3.45086e-17	novel supercontig:GCA_000002235.2:Scaffold340:326624:365268:-1 gene:SPU_004629 transcript:SPU_004629-tr
			TriadP26009	9.06968e-15	novel scaffold:ASM15027v1:scaffold_5:3427178:3428332:1 gene:TriadG26009 transcript:TriadT26009
			TriadP26040	1.99679e-14	novel scaffold:ASM15027v1:scaffold_5:3447767:3448465:1 gene:TriadG26040 transcript:TriadT26040
			NEMVEDRAFT_v1g131347-PA	1.0311e-13	known scaffold:ASM20922v1:scaffold_294:192588:194089:1 gene:NEMVEDRAFT_v1g131347 transcript:NEMVEDRAFT_v1g131347-RA
			SPU_002311-tr	5.18013e-12	novel supercontig:GCA_000002235.2:Scaffold292:557915:559078:1 gene:SPU_002311 transcript:SPU_002311-tr
			SPU_027700-tr	7.78241e-12	novel supercontig:GCA_000002235.2:Scaffold5:2173797:2175086:1 gene:SPU_027700 transcript:SPU_027700-tr
			NEMVEDRAFT_v1g90900-PA	2.36357e-11	known scaffold:ASM20922v1:scaffold_25:1374902:1376684:1 gene:NEMVEDRAFT_v1g90900 transcript:NEMVEDRAFT_v1g90900-RA
			NEMVEDRAFT_v1g210479-PA	2.76764e-11	known scaffold:ASM20922v1:scaffold_122:426711:427778:-1 gene:NEMVEDRAFT_v1g210479 transcript:NEMVEDRAFT_v1g210479-RA
		HTR6	ENSP00000289753	9.1295e-11	known chromosome:GRCh37:1:19991780:20006055:1 gene:ENSG00000158748 transcript:ENST00000289753 gene_biotype:protein_coding transcript_biotype:protein_coding
			TriadP51667	9.3038e-11	novel scaffold:ASM15027v1:scaffold_1:3810553:3811662:1 gene:TriadG51667 transcript:TriadT51667
PAC:15710938	Aq710938	Aqu1.212410
			TriadP26009	1.05969e-18	novel scaffold:ASM15027v1:scaffold_5:3427178:3428332:1 gene:TriadG26009 transcript:TriadT26009
			TriadP3759	5.604e-16	novel scaffold:ASM15027v1:scaffold_6:3057850:3058701:1 gene:TriadG3759 transcript:TriadT3759
			SPU_027700-tr	3.3949e-14	novel supercontig:GCA_000002235.2:Scaffold5:2173797:2175086:1 gene:SPU_027700 transcript:SPU_027700-tr
			SPU_004629-tr	7.93644e-14	novel supercontig:GCA_000002235.2:Scaffold340:326624:365268:-1 gene:SPU_004629 transcript:SPU_004629-tr
			NEMVEDRAFT_v1g131347-PA	1.02849e-13	known scaffold:ASM20922v1:scaffold_294:192588:194089:1 gene:NEMVEDRAFT_v1g131347 transcript:NEMVEDRAFT_v1g131347-RA
			SPU_002311-tr	3.0001e-13	novel supercontig:GCA_000002235.2:Scaffold292:557915:559078:1 gene:SPU_002311 transcript:SPU_002311-tr
			NEMVEDRAFT_v1g105626-PA	3.77107e-13	known scaffold:ASM20922v1:scaffold_78:762440:763702:1 gene:NEMVEDRAFT_v1g105626 transcript:NEMVEDRAFT_v1g105626-RA
			SPU_011698-tr	6.74508e-13	known supercontig:GCA_000002235.2:Scaffold1894:38561:39931:-1 gene:SPU_011698 transcript:SPU_011698-tr
			TriadP26040	1.54977e-12	novel scaffold:ASM15027v1:scaffold_5:3447767:3448465:1 gene:TriadG26040 transcript:TriadT26040
			SPU_015593-tr	4.30626e-12	novel supercontig:GCA_000002235.2:Scaffold1084:125764:127786:1 gene:SPU_015593 transcript:SPU_015593-tr
PAC:15710939	Aq710939	Aqu1.212411
			TriadP26009	6.82267e-19	novel scaffold:ASM15027v1:scaffold_5:3427178:3428332:1 gene:TriadG26009 transcript:TriadT26009
			SPU_004629-tr	1.55442e-15	novel supercontig:GCA_000002235.2:Scaffold340:326624:365268:-1 gene:SPU_004629 transcript:SPU_004629-tr
			SPU_027700-tr	4.89487e-15	novel supercontig:GCA_000002235.2:Scaffold5:2173797:2175086:1 gene:SPU_027700 transcript:SPU_027700-tr
			TriadP26040	1.5045e-14	novel scaffold:ASM15027v1:scaffold_5:3447767:3448465:1 gene:TriadG26040 transcript:TriadT26040
			SPU_005569-tr	1.13146e-13	novel supercontig:GCA_000002235.2:Scaffold19:1102662:1108121:-1 gene:SPU_005569 transcript:SPU_005569-tr
			TriadP3759	1.50637e-13	novel scaffold:ASM15027v1:scaffold_6:3057850:3058701:1 gene:TriadG3759 transcript:TriadT3759
			SPU_002311-tr	3.1458e-13	novel supercontig:GCA_000002235.2:Scaffold292:557915:559078:1 gene:SPU_002311 transcript:SPU_002311-tr
		PPAN-P2RY11	ENSP00000377385	6.56265e-13	known chromosome:GRCh37:19:10217071:10225414:1 gene:ENSG00000243207 transcript:ENST00000393796 gene_biotype:protein_coding transcript_biotype:protein_coding
		HTR7	ENSP00000337949	1.51688e-12	known chromosome:GRCh37:10:92500580:92617455:-1 gene:ENSG00000148680 transcript:ENST00000336152 gene_biotype:protein_coding transcript_biotype:protein_coding
			NEMVEDRAFT_v1g131347-PA	1.93281e-12	known scaffold:ASM20922v1:scaffold_294:192588:194089:1 gene:NEMVEDRAFT_v1g131347 transcript:NEMVEDRAFT_v1g131347-RA
PAC:15710940	Aq710940	Aqu1.212412
			TriadP26009	1.1691e-10	novel scaffold:ASM15027v1:scaffold_5:3427178:3428332:1 gene:TriadG26009 transcript:TriadT26009
			NEMVEDRAFT_v1g209464-PA	1.21031e-10	known scaffold:ASM20922v1:scaffold_106:449782:450801:-1 gene:NEMVEDRAFT_v1g209464 transcript:NEMVEDRAFT_v1g209464-RA
		P2RY4	ENSP00000363643	4.66969e-10	known chromosome:GRCh37:X:69478016:69479654:-1 gene:ENSG00000186912 transcript:ENST00000374519 gene_biotype:protein_coding transcript_biotype:protein_coding
			SPU_021794-tr	4.76712e-10	novel supercontig:GCA_000002235.2:Scaffold1271:113652:118863:1 gene:SPU_021794 transcript:SPU_021794-tr
			TriadP7261	9.59925e-10	novel scaffold:ASM15027v1:scaffold_85:8320:8763:-1 gene:TriadG7261 transcript:TriadT7261
		HCAR3	ENSP00000436714	1.07489e-09	known chromosome:GRCh37:12:123199303:123201439:-1 gene:ENSG00000255398 transcript:ENST00000528880 gene_biotype:protein_coding transcript_biotype:protein_coding
			NEMVEDRAFT_v1g131347-PA	3.72072e-09	known scaffold:ASM20922v1:scaffold_294:192588:194089:1 gene:NEMVEDRAFT_v1g131347 transcript:NEMVEDRAFT_v1g131347-RA
		GPR83	ENSP00000243673	4.54171e-09	known chromosome:GRCh37:11:94110477:94134585:-1 gene:ENSG00000123901 transcript:ENST00000243673 gene_biotype:protein_coding transcript_biotype:protein_coding
		FFAR3	ENSP00000328230	6.24961e-09	known chromosome:GRCh37:19:35849362:35851387:1 gene:ENSG00000185897 transcript:ENST00000327809 gene_biotype:protein_coding transcript_biotype:protein_coding
		MTNR1B	ENSP00000257068	6.69341e-09	known chromosome:GRCh37:11:92702886:92715948:1 gene:ENSG00000134640 transcript:ENST00000257068 gene_biotype:protein_coding transcript_biotype:protein_coding
PAC:15710941	Aq710941	Aqu1.212413
			SPU_004629-tr	1.13187e-06	novel supercontig:GCA_000002235.2:Scaffold340:326624:365268:-1 gene:SPU_004629 transcript:SPU_004629-tr
			TriadP21782	2.05527e-06	novel scaffold:ASM15027v1:scaffold_2:1289923:1290381:1 gene:TriadG21782 transcript:TriadT21782
			TriadP7261	3.22967e-06	novel scaffold:ASM15027v1:scaffold_85:8320:8763:-1 gene:TriadG7261 transcript:TriadT7261
		APLNR	ENSP00000257254	6.3452e-06	known chromosome:GRCh37:11:57001051:57004709:-1 gene:ENSG00000134817 transcript:ENST00000257254 gene_biotype:protein_coding transcript_biotype:nonsense_mediated_decay
			TriadP26009	1.34757e-05	novel scaffold:ASM15027v1:scaffold_5:3427178:3428332:1 gene:TriadG26009 transcript:TriadT26009
			SPU_022401-tr	3.54428e-05	novel supercontig:GCA_000002235.2:Scaffold670:104492:105676:-1 gene:SPU_022401 transcript:SPU_022401-tr
		GALR3	ENSP00000249041	7.21054e-05	known chromosome:GRCh37:22:38219389:38221502:1 gene:ENSG00000128310 transcript:ENST00000249041 gene_biotype:protein_coding transcript_biotype:protein_coding
			NEMVEDRAFT_v1g131347-PA	0.000107488	known scaffold:ASM20922v1:scaffold_294:192588:194089:1 gene:NEMVEDRAFT_v1g131347 transcript:NEMVEDRAFT_v1g131347-RA
			NEMVEDRAFT_v1g125630-PA	0.000116949	known scaffold:ASM20922v1:scaffold_221:254178:254579:-1 gene:NEMVEDRAFT_v1g125630 transcript:NEMVEDRAFT_v1g125630-RA
			NEMVEDRAFT_v1g79242-PA	0.000122913	known scaffold:ASM20922v1:scaffold_1:2292564:2292911:-1 gene:NEMVEDRAFT_v1g79242 transcript:NEMVEDRAFT_v1g79242-RA
PAC:15710942	Aq710942	Aqu1.212414
		APLNR	ENSP00000257254	4.57398e-06	known chromosome:GRCh37:11:57001051:57004709:-1 gene:ENSG00000134817 transcript:ENST00000257254 gene_biotype:protein_coding transcript_biotype:nonsense_mediated_decay
			SPU_004629-tr	6.2172e-06	novel supercontig:GCA_000002235.2:Scaffold340:326624:365268:-1 gene:SPU_004629 transcript:SPU_004629-tr
			NEMVEDRAFT_v1g131347-PA	1.02188e-05	known scaffold:ASM20922v1:scaffold_294:192588:194089:1 gene:NEMVEDRAFT_v1g131347 transcript:NEMVEDRAFT_v1g131347-RA
		HCAR3	ENSP00000436714	2.79495e-05	known chromosome:GRCh37:12:123199303:123201439:-1 gene:ENSG00000255398 transcript:ENST00000528880 gene_biotype:protein_coding transcript_biotype:protein_coding
		LPAR4	ENSP00000408205	3.31588e-05	known chromosome:GRCh37:X:78003225:78012591:1 gene:ENSG00000147145 transcript:ENST00000435339 gene_biotype:protein_coding transcript_biotype:protein_coding
		OXER1	ENSP00000367930	3.95156e-05	known chromosome:GRCh37:2:42989642:42991401:-1 gene:ENSG00000162881 transcript:ENST00000378661 gene_biotype:protein_coding transcript_biotype:protein_coding
			TriadP26009	3.99539e-05	novel scaffold:ASM15027v1:scaffold_5:3427178:3428332:1 gene:TriadG26009 transcript:TriadT26009
			TriadP7261	6.85216e-05	novel scaffold:ASM15027v1:scaffold_85:8320:8763:-1 gene:TriadG7261 transcript:TriadT7261
		C3AR1	ENSP00000302079	9.92668e-05	known chromosome:GRCh37:12:8210898:8219067:-1 gene:ENSG00000171860 transcript:ENST00000307637 gene_biotype:protein_coding transcript_biotype:protein_coding
			SPU_019972-tr	0.000134627	novel supercontig:GCA_000002235.2:Scaffold105:15427:16569:1 gene:SPU_019972 transcript:SPU_019972-tr
PAC:15710943	Aq710943	Aqu1.212415
			TriadP26009	1.74187e-14	novel scaffold:ASM15027v1:scaffold_5:3427178:3428332:1 gene:TriadG26009 transcript:TriadT26009
			SPU_004629-tr	3.93223e-13	novel supercontig:GCA_000002235.2:Scaffold340:326624:365268:-1 gene:SPU_004629 transcript:SPU_004629-tr
			NEMVEDRAFT_v1g131347-PA	1.24281e-12	known scaffold:ASM20922v1:scaffold_294:192588:194089:1 gene:NEMVEDRAFT_v1g131347 transcript:NEMVEDRAFT_v1g131347-RA
			NEMVEDRAFT_v1g189286-PA	1.92532e-11	known scaffold:ASM20922v1:scaffold_139:378941:380761:-1 gene:NEMVEDRAFT_v1g189286 transcript:NEMVEDRAFT_v1g189286-RA
			TriadP21782	2.06411e-11	novel scaffold:ASM15027v1:scaffold_2:1289923:1290381:1 gene:TriadG21782 transcript:TriadT21782
			TriadP26040	2.2012e-11	novel scaffold:ASM15027v1:scaffold_5:3447767:3448465:1 gene:TriadG26040 transcript:TriadT26040
			TriadP3759	8.31585e-11	novel scaffold:ASM15027v1:scaffold_6:3057850:3058701:1 gene:TriadG3759 transcript:TriadT3759
			NEMVEDRAFT_v1g130243-PA	2.14895e-10	known scaffold:ASM20922v1:scaffold_275:261834:265356:1 gene:NEMVEDRAFT_v1g130243 transcript:NEMVEDRAFT_v1g130243-RA
			TriadP58725	3.84495e-10	novel scaffold:ASM15027v1:scaffold_8:2658388:2659530:1 gene:TriadG58725 transcript:TriadT58725
			NEMVEDRAFT_v1g24565-PA	4.3744e-10	known scaffold:ASM20922v1:scaffold_35:1035052:1035903:1 gene:NEMVEDRAFT_v1g24565 transcript:NEMVEDRAFT_v1g24565-RA
PAC:15710944	Aq710944	Aqu1.212416
		HTR6	ENSP00000289753	2.20249e-13	known chromosome:GRCh37:1:19991780:20006055:1 gene:ENSG00000158748 transcript:ENST00000289753 gene_biotype:protein_coding transcript_biotype:protein_coding
			SPU_027700-tr	6.69549e-13	novel supercontig:GCA_000002235.2:Scaffold5:2173797:2175086:1 gene:SPU_027700 transcript:SPU_027700-tr
			SPU_004629-tr	7.23841e-13	novel supercontig:GCA_000002235.2:Scaffold340:326624:365268:-1 gene:SPU_004629 transcript:SPU_004629-tr
			TriadP26009	9.85791e-13	novel scaffold:ASM15027v1:scaffold_5:3427178:3428332:1 gene:TriadG26009 transcript:TriadT26009
			TriadP21782	5.10411e-12	novel scaffold:ASM15027v1:scaffold_2:1289923:1290381:1 gene:TriadG21782 transcript:TriadT21782
			NEMVEDRAFT_v1g210479-PA	5.87747e-12	known scaffold:ASM20922v1:scaffold_122:426711:427778:-1 gene:NEMVEDRAFT_v1g210479 transcript:NEMVEDRAFT_v1g210479-RA
		CCKAR	ENSP00000295589	8.86337e-11	known chromosome:GRCh37:4:26483022:26492084:-1 gene:ENSG00000163394 transcript:ENST00000295589 gene_biotype:protein_coding transcript_biotype:protein_coding
			TriadP3759	1.00109e-10	novel scaffold:ASM15027v1:scaffold_6:3057850:3058701:1 gene:TriadG3759 transcript:TriadT3759
			NEMVEDRAFT_v1g131347-PA	2.55225e-10	known scaffold:ASM20922v1:scaffold_294:192588:194089:1 gene:NEMVEDRAFT_v1g131347 transcript:NEMVEDRAFT_v1g131347-RA
			SPU_015593-tr	3.43544e-10	novel supercontig:GCA_000002235.2:Scaffold1084:125764:127786:1 gene:SPU_015593 transcript:SPU_015593-tr
PAC:15711746	Aq711746	Aqu1.213218
			NEMVEDRAFT_v1g205216-PA	1.73813e-15	known scaffold:ASM20922v1:scaffold_57:638706:639749:1 gene:NEMVEDRAFT_v1g205216 transcript:NEMVEDRAFT_v1g205216-RA
			TriadP26009	1.27734e-13	novel scaffold:ASM15027v1:scaffold_5:3427178:3428332:1 gene:TriadG26009 transcript:TriadT26009
			SPU_002311-tr	4.44648e-13	novel supercontig:GCA_000002235.2:Scaffold292:557915:559078:1 gene:SPU_002311 transcript:SPU_002311-tr
			TriadP32924	1.3667e-11	novel scaffold:ASM15027v1:scaffold_27:244462:245016:1 gene:TriadG32924 transcript:TriadT32924
			NEMVEDRAFT_v1g201540-PA	3.88776e-11	known scaffold:ASM20922v1:scaffold_29:207675:208685:1 gene:NEMVEDRAFT_v1g201540 transcript:NEMVEDRAFT_v1g201540-RA
			SPU_000498-tr	4.6812e-11	known supercontig:GCA_000002235.2:Scaffold3:1624663:1626169:1 gene:SPU_000498 transcript:SPU_000498-tr
			SPU_004629-tr	7.05294e-11	novel supercontig:GCA_000002235.2:Scaffold340:326624:365268:-1 gene:SPU_004629 transcript:SPU_004629-tr
			NEMVEDRAFT_v1g214360-PA	2.00415e-10	known scaffold:ASM20922v1:scaffold_198:92553:96297:-1 gene:NEMVEDRAFT_v1g214360 transcript:NEMVEDRAFT_v1g214360-RA
		OPN4	ENSP00000393132	2.86332e-10	putative chromosome:GRCh37:10:88414374:88426605:1 gene:ENSG00000122375 transcript:ENST00000443292 gene_biotype:protein_coding transcript_biotype:protein_coding
			NEMVEDRAFT_v1g139211-PA	5.16079e-10	known scaffold:ASM20922v1:scaffold_466:96287:97174:1 gene:NEMVEDRAFT_v1g139211 transcript:NEMVEDRAFT_v1g139211-RA
PAC:15711978	Aq711978	Aqu1.213450
			NEMVEDRAFT_v1g201540-PA	2.21924e-12	known scaffold:ASM20922v1:scaffold_29:207675:208685:1 gene:NEMVEDRAFT_v1g201540 transcript:NEMVEDRAFT_v1g201540-RA
			SPU_021794-tr	2.82913e-11	novel supercontig:GCA_000002235.2:Scaffold1271:113652:118863:1 gene:SPU_021794 transcript:SPU_021794-tr
			TriadP26009	7.04502e-11	novel scaffold:ASM15027v1:scaffold_5:3427178:3428332:1 gene:TriadG26009 transcript:TriadT26009
			NEMVEDRAFT_v1g13917-PA	1.40232e-09	known scaffold:ASM20922v1:scaffold_271:215520:216392:1 gene:NEMVEDRAFT_v1g13917 transcript:NEMVEDRAFT_v1g13917-RA
			NEMVEDRAFT_v1g90900-PA	3.27802e-09	known scaffold:ASM20922v1:scaffold_25:1374902:1376684:1 gene:NEMVEDRAFT_v1g90900 transcript:NEMVEDRAFT_v1g90900-RA
			NEMVEDRAFT_v1g209217-PA	1.37237e-08	known scaffold:ASM20922v1:scaffold_102:714866:717427:1 gene:NEMVEDRAFT_v1g209217 transcript:NEMVEDRAFT_v1g209217-RA
			NEMVEDRAFT_v1g211719-PA	1.82305e-08	known scaffold:ASM20922v1:scaffold_142:506049:507014:1 gene:NEMVEDRAFT_v1g211719 transcript:NEMVEDRAFT_v1g211719-RA
			NEMVEDRAFT_v1g213750-PA	1.93893e-08	known scaffold:ASM20922v1:scaffold_183:358907:363926:1 gene:NEMVEDRAFT_v1g213750 transcript:NEMVEDRAFT_v1g213750-RA
			TriadP26040	2.47444e-08	novel scaffold:ASM15027v1:scaffold_5:3447767:3448465:1 gene:TriadG26040 transcript:TriadT26040
			TriadP28334	3.74657e-08	novel scaffold:ASM15027v1:scaffold_8:1313725:1314678:1 gene:TriadG28334 transcript:TriadT28334
PAC:15712451	Aq712451	Aqu1.213923
			SPU_004629-tr	2.34224e-15	novel supercontig:GCA_000002235.2:Scaffold340:326624:365268:-1 gene:SPU_004629 transcript:SPU_004629-tr
			SPU_022317-tr	2.8318e-12	novel supercontig:GCA_000002235.2:Scaffold476:256630:257796:-1 gene:SPU_022317 transcript:SPU_022317-tr
			TriadP3759	3.01499e-12	novel scaffold:ASM15027v1:scaffold_6:3057850:3058701:1 gene:TriadG3759 transcript:TriadT3759
			SPU_021794-tr	3.51939e-12	novel supercontig:GCA_000002235.2:Scaffold1271:113652:118863:1 gene:SPU_021794 transcript:SPU_021794-tr
			TriadP15389	6.4758e-12	novel scaffold:ASM15027v1:scaffold_3:7930966:7931799:-1 gene:TriadG15389 transcript:TriadT15389
			SPU_010497-tr	1.98827e-11	known supercontig:GCA_000002235.2:Scaffold785:77042:80499:-1 gene:SPU_010497 transcript:SPU_010497-tr
			NEMVEDRAFT_v1g211467-PA	9.85751e-11	known scaffold:ASM20922v1:scaffold_138:435047:436141:1 gene:NEMVEDRAFT_v1g211467 transcript:NEMVEDRAFT_v1g211467-RA
			NEMVEDRAFT_v1g131347-PA	1.28586e-10	known scaffold:ASM20922v1:scaffold_294:192588:194089:1 gene:NEMVEDRAFT_v1g131347 transcript:NEMVEDRAFT_v1g131347-RA
		DRD5	ENSP00000306129	2.4649e-10	known chromosome:GRCh37:4:9783258:9785632:1 gene:ENSG00000169676 transcript:ENST00000304374 gene_biotype:protein_coding transcript_biotype:protein_coding
			TriadP26009	2.93971e-10	novel scaffold:ASM15027v1:scaffold_5:3427178:3428332:1 gene:TriadG26009 transcript:TriadT26009
PAC:15712452	Aq712452	Aqu1.213924
			SPU_010497-tr	3.0467e-12	known supercontig:GCA_000002235.2:Scaffold785:77042:80499:-1 gene:SPU_010497 transcript:SPU_010497-tr
			SPU_004629-tr	1.55668e-11	novel supercontig:GCA_000002235.2:Scaffold340:326624:365268:-1 gene:SPU_004629 transcript:SPU_004629-tr
			TriadP3759	1.65054e-10	novel scaffold:ASM15027v1:scaffold_6:3057850:3058701:1 gene:TriadG3759 transcript:TriadT3759
			SPU_022317-tr	1.73055e-10	novel supercontig:GCA_000002235.2:Scaffold476:256630:257796:-1 gene:SPU_022317 transcript:SPU_022317-tr
			SPU_021794-tr	2.41529e-10	novel supercontig:GCA_000002235.2:Scaffold1271:113652:118863:1 gene:SPU_021794 transcript:SPU_021794-tr
			TriadP51946	1.21116e-09	novel scaffold:ASM15027v1:scaffold_1:6088990:6090114:1 gene:TriadG51946 transcript:TriadT51946
			SPU_005097-tr	1.43416e-09	known supercontig:GCA_000002235.2:Scaffold185:570670:572169:1 gene:SPU_005097 transcript:SPU_005097-tr
			ENSP00000306129	1.70842e-09	known chromosome:GRCh37:4:9783258:9785632:1 gene:ENSG00000169676 transcript:ENST00000304374 gene_biotype:protein_coding transcript_biotype:protein_coding
			NEMVEDRAFT_v1g79242-PA	1.8665e-09	known scaffold:ASM20922v1:scaffold_1:2292564:2292911:-1 gene:NEMVEDRAFT_v1g79242 transcript:NEMVEDRAFT_v1g79242-RA
			SPU_000498-tr	2.23109e-09	known supercontig:GCA_000002235.2:Scaffold3:1624663:1626169:1 gene:SPU_000498 transcript:SPU_000498-tr
PAC:15712786	Aq712786	Aqu1.214258
			SPU_027700-tr	1.72956e-15	novel supercontig:GCA_000002235.2:Scaffold5:2173797:2175086:1 gene:SPU_027700 transcript:SPU_027700-tr
			SPU_004629-tr	1.10246e-14	novel supercontig:GCA_000002235.2:Scaffold340:326624:365268:-1 gene:SPU_004629 transcript:SPU_004629-tr
			TriadP26009	1.46039e-14	novel scaffold:ASM15027v1:scaffold_5:3427178:3428332:1 gene:TriadG26009 transcript:TriadT26009
			SPU_002311-tr	1.14432e-13	novel supercontig:GCA_000002235.2:Scaffold292:557915:559078:1 gene:SPU_002311 transcript:SPU_002311-tr
			NEMVEDRAFT_v1g50930-PA	4.79696e-13	known scaffold:ASM20922v1:scaffold_102:720558:722768:1 gene:NEMVEDRAFT_v1g50930 transcript:NEMVEDRAFT_v1g50930-RA
			SPU_007567-tr	5.44129e-13	known supercontig:GCA_000002235.2:Scaffold696:173694:176793:-1 gene:SPU_007567 transcript:SPU_007567-tr
			SPU_022317-tr	5.50873e-13	novel supercontig:GCA_000002235.2:Scaffold476:256630:257796:-1 gene:SPU_022317 transcript:SPU_022317-tr
			SPU_021588-tr	1.06516e-12	known supercontig:GCA_000002235.2:Scaffold342:236939:241133:1 gene:SPU_021588 transcript:SPU_021588-tr
			SPU_011698-tr	2.29488e-12	known supercontig:GCA_000002235.2:Scaffold1894:38561:39931:-1 gene:SPU_011698 transcript:SPU_011698-tr
		GPR45	ENSP00000258456	2.99656e-12	known chromosome:GRCh37:2:105858200:105859924:1 gene:ENSG00000135973 transcript:ENST00000258456 gene_biotype:protein_coding transcript_biotype:protein_coding
PAC:15712925	Aq712925	Aqu1.214397
			SPU_001627-tr	7.50331e-18	novel supercontig:GCA_000002235.2:Scaffold1301:150553:156964:-1 gene:SPU_001627 transcript:SPU_001627-tr
			SPU_008947-tr	1.49615e-15	novel supercontig:GCA_000002235.2:Scaffold204:566175:567374:1 gene:SPU_008947 transcript:SPU_008947-tr
			SPU_021794-tr	2.60184e-15	novel supercontig:GCA_000002235.2:Scaffold1271:113652:118863:1 gene:SPU_021794 transcript:SPU_021794-tr
			TriadP951	4.88296e-15	novel scaffold:ASM15027v1:scaffold_8:1487474:1504549:1 gene:TriadG951 transcript:TriadT951
			NEMVEDRAFT_v1g52223-PA	6.00493e-15	known scaffold:ASM20922v1:scaffold_35:780141:782265:-1 gene:NEMVEDRAFT_v1g52223 transcript:NEMVEDRAFT_v1g52223-RA
			TriadP51946	6.4468e-15	novel scaffold:ASM15027v1:scaffold_1:6088990:6090114:1 gene:TriadG51946 transcript:TriadT51946
			SPU_002311-tr	1.0215e-13	novel supercontig:GCA_000002235.2:Scaffold292:557915:559078:1 gene:SPU_002311 transcript:SPU_002311-tr
			SPU_015593-tr	1.08671e-13	novel supercontig:GCA_000002235.2:Scaffold1084:125764:127786:1 gene:SPU_015593 transcript:SPU_015593-tr
			SPU_001626-tr	2.90038e-13	novel supercontig:GCA_000002235.2:Scaffold1301:167642:171949:-1 gene:SPU_001626 transcript:SPU_001626-tr
			NEMVEDRAFT_v1g228796-PA	8.12418e-13	known scaffold:ASM20922v1:scaffold_35:391903:392892:1 gene:NEMVEDRAFT_v1g228796 transcript:NEMVEDRAFT_v1g228796-RA
PAC:15712931	Aq712931	Aqu1.214403
			TriadP51667	2.49756e-10	novel scaffold:ASM15027v1:scaffold_1:3810553:3811662:1 gene:TriadG51667 transcript:TriadT51667
			SPU_022401-tr	3.77949e-09	novel supercontig:GCA_000002235.2:Scaffold670:104492:105676:-1 gene:SPU_022401 transcript:SPU_022401-tr
			NEMVEDRAFT_v1g90900-PA	1.54317e-08	known scaffold:ASM20922v1:scaffold_25:1374902:1376684:1 gene:NEMVEDRAFT_v1g90900 transcript:NEMVEDRAFT_v1g90900-RA
			SPU_011405-tr	1.67124e-08	novel supercontig:GCA_000002235.2:Scaffold1695:104861:106045:1 gene:SPU_011405 transcript:SPU_011405-tr
			SPU_005097-tr	1.89764e-08	known supercontig:GCA_000002235.2:Scaffold185:570670:572169:1 gene:SPU_005097 transcript:SPU_005097-tr
			SPU_008190-tr	2.50471e-08	novel supercontig:GCA_000002235.2:Scaffold2898:6091:7284:1 gene:SPU_008190 transcript:SPU_008190-tr
			TriadP7431	2.52015e-08	novel scaffold:ASM15027v1:scaffold_26:571269:571664:-1 gene:TriadG7431 transcript:TriadT7431
			SPU_027700-tr	2.99714e-08	novel supercontig:GCA_000002235.2:Scaffold5:2173797:2175086:1 gene:SPU_027700 transcript:SPU_027700-tr
			SPU_018967-tr	3.44927e-08	novel supercontig:GCA_000002235.2:Scaffold670:27377:28559:1 gene:SPU_018967 transcript:SPU_018967-tr
			NEMVEDRAFT_v1g82933-PA	7.04791e-08	known scaffold:ASM20922v1:scaffold_6:470823:471954:1 gene:NEMVEDRAFT_v1g82933 transcript:NEMVEDRAFT_v1g82933-RA
PAC:15713478	Aq713478	Aqu1.214950
			NEMVEDRAFT_v1g212119-PA	2.45752e-12	known scaffold:ASM20922v1:scaffold_149:534291:535364:1 gene:NEMVEDRAFT_v1g212119 transcript:NEMVEDRAFT_v1g212119-RA
			TriadP26009	8.62683e-11	novel scaffold:ASM15027v1:scaffold_5:3427178:3428332:1 gene:TriadG26009 transcript:TriadT26009
			TriadP7464	1.05328e-10	novel scaffold:ASM15027v1:scaffold_38:272657:273073:-1 gene:TriadG7464 transcript:TriadT7464
			TriadP3759	1.04411e-09	novel scaffold:ASM15027v1:scaffold_6:3057850:3058701:1 gene:TriadG3759 transcript:TriadT3759
			TriadP26040	2.68133e-09	novel scaffold:ASM15027v1:scaffold_5:3447767:3448465:1 gene:TriadG26040 transcript:TriadT26040
			NEMVEDRAFT_v1g79242-PA	2.96097e-09	known scaffold:ASM20922v1:scaffold_1:2292564:2292911:-1 gene:NEMVEDRAFT_v1g79242 transcript:NEMVEDRAFT_v1g79242-RA
		GPR161	ENSP00000441039	3.49582e-08	known chromosome:GRCh37:1:168054516:168106536:-1 gene:ENSG00000143147 transcript:ENST00000537209 gene_biotype:protein_coding transcript_biotype:protein_coding
			SPU_002311-tr	5.83589e-08	novel supercontig:GCA_000002235.2:Scaffold292:557915:559078:1 gene:SPU_002311 transcript:SPU_002311-tr
			SPU_004629-tr	6.62557e-08	novel supercontig:GCA_000002235.2:Scaffold340:326624:365268:-1 gene:SPU_004629 transcript:SPU_004629-tr
			SPU_007567-tr	7.22669e-08	known supercontig:GCA_000002235.2:Scaffold696:173694:176793:-1 gene:SPU_007567 transcript:SPU_007567-tr
PAC:15713938	Aq713938	Aqu1.215410
			SPU_027700-tr	1.30211e-15	novel supercontig:GCA_000002235.2:Scaffold5:2173797:2175086:1 gene:SPU_027700 transcript:SPU_027700-tr
			SPU_004629-tr	1.05548e-13	novel supercontig:GCA_000002235.2:Scaffold340:326624:365268:-1 gene:SPU_004629 transcript:SPU_004629-tr
			NEMVEDRAFT_v1g92032-PA	6.46762e-13	known scaffold:ASM20922v1:scaffold_29:718254:719766:1 gene:NEMVEDRAFT_v1g92032 transcript:NEMVEDRAFT_v1g92032-RA
			SPU_007567-tr	6.52282e-13	known supercontig:GCA_000002235.2:Scaffold696:173694:176793:-1 gene:SPU_007567 transcript:SPU_007567-tr
			TriadP26009	9.62212e-13	novel scaffold:ASM15027v1:scaffold_5:3427178:3428332:1 gene:TriadG26009 transcript:TriadT26009
			SPU_015593-tr	7.46813e-12	novel supercontig:GCA_000002235.2:Scaffold1084:125764:127786:1 gene:SPU_015593 transcript:SPU_015593-tr
			NEMVEDRAFT_v1g211467-PA	1.2884e-11	known scaffold:ASM20922v1:scaffold_138:435047:436141:1 gene:NEMVEDRAFT_v1g211467 transcript:NEMVEDRAFT_v1g211467-RA
			NEMVEDRAFT_v1g198502-PA	1.74648e-11	known scaffold:ASM20922v1:scaffold_10:973640:974692:1 gene:NEMVEDRAFT_v1g198502 transcript:NEMVEDRAFT_v1g198502-RA
			TriadP58578	2.44915e-11	novel scaffold:ASM15027v1:scaffold_8:1352376:1354474:-1 gene:TriadG58578 transcript:TriadT58578
		GPR161	ENSP00000441039	4.56224e-11	known chromosome:GRCh37:1:168054516:168106536:-1 gene:ENSG00000143147 transcript:ENST00000537209 gene_biotype:protein_coding transcript_biotype:protein_coding
PAC:15713939	Aq713939	Aqu1.215411
			SPU_021794-tr	3.39694e-14	novel supercontig:GCA_000002235.2:Scaffold1271:113652:118863:1 gene:SPU_021794 transcript:SPU_021794-tr
			SPU_027700-tr	1.63938e-12	novel supercontig:GCA_000002235.2:Scaffold5:2173797:2175086:1 gene:SPU_027700 transcript:SPU_027700-tr
			SPU_008789-tr	8.66183e-12	known supercontig:GCA_000002235.2:Scaffold365:806845:808047:-1 gene:SPU_008789 transcript:SPU_008789-tr
			SPU_015593-tr	9.58247e-12	novel supercontig:GCA_000002235.2:Scaffold1084:125764:127786:1 gene:SPU_015593 transcript:SPU_015593-tr
			TriadP4556	3.83429e-11	novel scaffold:ASM15027v1:scaffold_4:6000781:6001641:1 gene:TriadG4556 transcript:TriadT4556
			NEMVEDRAFT_v1g23333-PA	4.49452e-11	known scaffold:ASM20922v1:scaffold_24:527721:532101:1 gene:NEMVEDRAFT_v1g23333 transcript:NEMVEDRAFT_v1g23333-RA
			TriadP4322	7.2114e-11	novel scaffold:ASM15027v1:scaffold_35:103152:104057:-1 gene:TriadG4322 transcript:TriadT4322
			NEMVEDRAFT_v1g13917-PA	8.38986e-11	known scaffold:ASM20922v1:scaffold_271:215520:216392:1 gene:NEMVEDRAFT_v1g13917 transcript:NEMVEDRAFT_v1g13917-RA
			TriadP26009	8.60537e-11	novel scaffold:ASM15027v1:scaffold_5:3427178:3428332:1 gene:TriadG26009 transcript:TriadT26009
			NEMVEDRAFT_v1g209217-PA	1.93662e-10	known scaffold:ASM20922v1:scaffold_102:714866:717427:1 gene:NEMVEDRAFT_v1g209217 transcript:NEMVEDRAFT_v1g209217-RA
PAC:15713940	Aq713940	Aqu1.215412
			SPU_027700-tr	4.59664e-20	novel supercontig:GCA_000002235.2:Scaffold5:2173797:2175086:1 gene:SPU_027700 transcript:SPU_027700-tr
			SPU_004629-tr	1.67506e-17	novel supercontig:GCA_000002235.2:Scaffold340:326624:365268:-1 gene:SPU_004629 transcript:SPU_004629-tr
			SPU_000498-tr	9.46993e-17	known supercontig:GCA_000002235.2:Scaffold3:1624663:1626169:1 gene:SPU_000498 transcript:SPU_000498-tr
			NEMVEDRAFT_v1g212119-PA	1.94025e-15	known scaffold:ASM20922v1:scaffold_149:534291:535364:1 gene:NEMVEDRAFT_v1g212119 transcript:NEMVEDRAFT_v1g212119-RA
			SPU_021794-tr	1.15668e-14	novel supercontig:GCA_000002235.2:Scaffold1271:113652:118863:1 gene:SPU_021794 transcript:SPU_021794-tr
			SPU_007567-tr	1.31322e-14	known supercontig:GCA_000002235.2:Scaffold696:173694:176793:-1 gene:SPU_007567 transcript:SPU_007567-tr
			SPU_005569-tr	1.72607e-14	novel supercontig:GCA_000002235.2:Scaffold19:1102662:1108121:-1 gene:SPU_005569 transcript:SPU_005569-tr
		HTR7	ENSP00000337949	2.66928e-14	known chromosome:GRCh37:10:92500580:92617455:-1 gene:ENSG00000148680 transcript:ENST00000336152 gene_biotype:protein_coding transcript_biotype:protein_coding
			NEMVEDRAFT_v1g211467-PA	4.03004e-14	known scaffold:ASM20922v1:scaffold_138:435047:436141:1 gene:NEMVEDRAFT_v1g211467 transcript:NEMVEDRAFT_v1g211467-RA
			TriadP58578	4.949e-14	novel scaffold:ASM15027v1:scaffold_8:1352376:1354474:-1 gene:TriadG58578 transcript:TriadT58578
PAC:15713942	Aq713942	Aqu1.215414
			SPU_027700-tr	3.91816e-19	novel supercontig:GCA_000002235.2:Scaffold5:2173797:2175086:1 gene:SPU_027700 transcript:SPU_027700-tr
			SPU_000498-tr	3.70253e-16	known supercontig:GCA_000002235.2:Scaffold3:1624663:1626169:1 gene:SPU_000498 transcript:SPU_000498-tr
			TriadP21782	2.42275e-15	novel scaffold:ASM15027v1:scaffold_2:1289923:1290381:1 gene:TriadG21782 transcript:TriadT21782
			SPU_004629-tr	2.47902e-15	novel supercontig:GCA_000002235.2:Scaffold340:326624:365268:-1 gene:SPU_004629 transcript:SPU_004629-tr
			SPU_021794-tr	7.28211e-14	novel supercontig:GCA_000002235.2:Scaffold1271:113652:118863:1 gene:SPU_021794 transcript:SPU_021794-tr
			NEMVEDRAFT_v1g110885-PA	1.67193e-13	known scaffold:ASM20922v1:scaffold_102:659458:660939:1 gene:NEMVEDRAFT_v1g110885 transcript:NEMVEDRAFT_v1g110885-RA
			TriadP26040	7.04334e-13	novel scaffold:ASM15027v1:scaffold_5:3447767:3448465:1 gene:TriadG26040 transcript:TriadT26040
		HTR7	ENSP00000337949	7.21894e-13	known chromosome:GRCh37:10:92500580:92617455:-1 gene:ENSG00000148680 transcript:ENST00000336152 gene_biotype:protein_coding transcript_biotype:protein_coding
			NEMVEDRAFT_v1g25017-PA	7.94817e-13	known scaffold:ASM20922v1:scaffold_146:266609:267508:-1 gene:NEMVEDRAFT_v1g25017 transcript:NEMVEDRAFT_v1g25017-RA
			NEMVEDRAFT_v1g212119-PA	8.53585e-13	known scaffold:ASM20922v1:scaffold_149:534291:535364:1 gene:NEMVEDRAFT_v1g212119 transcript:NEMVEDRAFT_v1g212119-RA
PAC:15713944	Aq713944	Aqu1.215416
			NEMVEDRAFT_v1g79242-PA	3.07108e-12	known scaffold:ASM20922v1:scaffold_1:2292564:2292911:-1 gene:NEMVEDRAFT_v1g79242 transcript:NEMVEDRAFT_v1g79242-RA
			TriadP3759	8.73808e-12	novel scaffold:ASM15027v1:scaffold_6:3057850:3058701:1 gene:TriadG3759 transcript:TriadT3759
			SPU_005097-tr	5.83738e-11	known supercontig:GCA_000002235.2:Scaffold185:570670:572169:1 gene:SPU_005097 transcript:SPU_005097-tr
			SPU_006737-tr	6.54968e-11	novel supercontig:GCA_000002235.2:Scaffold1404:142170:143285:1 gene:SPU_006737 transcript:SPU_006737-tr
			SPU_004629-tr	7.38525e-11	novel supercontig:GCA_000002235.2:Scaffold340:326624:365268:-1 gene:SPU_004629 transcript:SPU_004629-tr
			TriadP51946	5.65965e-10	novel scaffold:ASM15027v1:scaffold_1:6088990:6090114:1 gene:TriadG51946 transcript:TriadT51946
			NEMVEDRAFT_v1g210479-PA	6.26816e-10	known scaffold:ASM20922v1:scaffold_122:426711:427778:-1 gene:NEMVEDRAFT_v1g210479 transcript:NEMVEDRAFT_v1g210479-RA
			TriadP26009	6.91955e-10	novel scaffold:ASM15027v1:scaffold_5:3427178:3428332:1 gene:TriadG26009 transcript:TriadT26009
		HTR7	ENSP00000337949	1.09397e-09	known chromosome:GRCh37:10:92500580:92617455:-1 gene:ENSG00000148680 transcript:ENST00000336152 gene_biotype:protein_coding transcript_biotype:protein_coding
			SPU_022401-tr	1.45097e-09	novel supercontig:GCA_000002235.2:Scaffold670:104492:105676:-1 gene:SPU_022401 transcript:SPU_022401-tr
PAC:15713945	Aq713945	Aqu1.215417
			SPU_027700-tr	3.69263e-18	novel supercontig:GCA_000002235.2:Scaffold5:2173797:2175086:1 gene:SPU_027700 transcript:SPU_027700-tr
			SPU_000498-tr	3.0171e-16	known supercontig:GCA_000002235.2:Scaffold3:1624663:1626169:1 gene:SPU_000498 transcript:SPU_000498-tr
			SPU_004629-tr	1.49997e-15	novel supercontig:GCA_000002235.2:Scaffold340:326624:365268:-1 gene:SPU_004629 transcript:SPU_004629-tr
			SPU_021794-tr	2.93358e-15	novel supercontig:GCA_000002235.2:Scaffold1271:113652:118863:1 gene:SPU_021794 transcript:SPU_021794-tr
			NEMVEDRAFT_v1g212119-PA	8.37901e-15	known scaffold:ASM20922v1:scaffold_149:534291:535364:1 gene:NEMVEDRAFT_v1g212119 transcript:NEMVEDRAFT_v1g212119-RA
			SPU_005097-tr	1.86066e-14	known supercontig:GCA_000002235.2:Scaffold185:570670:572169:1 gene:SPU_005097 transcript:SPU_005097-tr
		HTR7	ENSP00000337949	4.64528e-14	known chromosome:GRCh37:10:92500580:92617455:-1 gene:ENSG00000148680 transcript:ENST00000336152 gene_biotype:protein_coding transcript_biotype:protein_coding
			NEMVEDRAFT_v1g136537-PA	7.98243e-14	known scaffold:ASM20922v1:scaffold_377:89548:95909:-1 gene:NEMVEDRAFT_v1g136537 transcript:NEMVEDRAFT_v1g136537-RA description:"Predicted protein"
			TriadP21782	1.03024e-13	novel scaffold:ASM15027v1:scaffold_2:1289923:1290381:1 gene:TriadG21782 transcript:TriadT21782
		GPR161	ENSP00000441039	1.04103e-13	known chromosome:GRCh37:1:168054516:168106536:-1 gene:ENSG00000143147 transcript:ENST00000537209 gene_biotype:protein_coding transcript_biotype:protein_coding
PAC:15713946	Aq713946	Aqu1.215418
			SPU_027700-tr	7.25518e-18	novel supercontig:GCA_000002235.2:Scaffold5:2173797:2175086:1 gene:SPU_027700 transcript:SPU_027700-tr
			SPU_004629-tr	6.10602e-16	novel supercontig:GCA_000002235.2:Scaffold340:326624:365268:-1 gene:SPU_004629 transcript:SPU_004629-tr
			NEMVEDRAFT_v1g140525-PA	7.91628e-15	known scaffold:ASM20922v1:scaffold_526:78549:79277:-1 gene:NEMVEDRAFT_v1g140525 transcript:NEMVEDRAFT_v1g140525-RA
			SPU_021794-tr	1.05141e-14	novel supercontig:GCA_000002235.2:Scaffold1271:113652:118863:1 gene:SPU_021794 transcript:SPU_021794-tr
			NEMVEDRAFT_v1g166669-PA	3.11495e-13	known scaffold:ASM20922v1:scaffold_77:73822:82211:-1 gene:NEMVEDRAFT_v1g166669 transcript:NEMVEDRAFT_v1g166669-RA
			NEMVEDRAFT_v1g201540-PA	3.76108e-13	known scaffold:ASM20922v1:scaffold_29:207675:208685:1 gene:NEMVEDRAFT_v1g201540 transcript:NEMVEDRAFT_v1g201540-RA
			NEMVEDRAFT_v1g178677-PA	7.85461e-13	known scaffold:ASM20922v1:scaffold_7:2127786:2129911:-1 gene:NEMVEDRAFT_v1g178677 transcript:NEMVEDRAFT_v1g178677-RA
			TriadP3759	2.99672e-12	novel scaffold:ASM15027v1:scaffold_6:3057850:3058701:1 gene:TriadG3759 transcript:TriadT3759
			NEMVEDRAFT_v1g131347-PA	3.08301e-12	known scaffold:ASM20922v1:scaffold_294:192588:194089:1 gene:NEMVEDRAFT_v1g131347 transcript:NEMVEDRAFT_v1g131347-RA
			TriadP4188	4.83244e-12	novel scaffold:ASM15027v1:scaffold_4:5321169:5322071:-1 gene:TriadG4188 transcript:TriadT4188
PAC:15713947	Aq713947	Aqu1.215419
			NEMVEDRAFT_v1g52223-PA	1.17371e-15	known scaffold:ASM20922v1:scaffold_35:780141:782265:-1 gene:NEMVEDRAFT_v1g52223 transcript:NEMVEDRAFT_v1g52223-RA
			SPU_027700-tr	2.08671e-14	novel supercontig:GCA_000002235.2:Scaffold5:2173797:2175086:1 gene:SPU_027700 transcript:SPU_027700-tr
			SPU_007567-tr	3.42916e-14	known supercontig:GCA_000002235.2:Scaffold696:173694:176793:-1 gene:SPU_007567 transcript:SPU_007567-tr
			NEMVEDRAFT_v1g25593-PA	7.40129e-14	known scaffold:ASM20922v1:scaffold_67:910806:911648:1 gene:NEMVEDRAFT_v1g25593 transcript:NEMVEDRAFT_v1g25593-RA
			NEMVEDRAFT_v1g118020-PA	1.63246e-12	known scaffold:ASM20922v1:scaffold_150:420168:424666:1 gene:NEMVEDRAFT_v1g118020 transcript:NEMVEDRAFT_v1g118020-RA
			TriadP15459	2.91945e-12	novel scaffold:ASM15027v1:scaffold_10:282692:283552:1 gene:TriadG15459 transcript:TriadT15459
			NEMVEDRAFT_v1g140525-PA	3.16644e-12	known scaffold:ASM20922v1:scaffold_526:78549:79277:-1 gene:NEMVEDRAFT_v1g140525 transcript:NEMVEDRAFT_v1g140525-RA
			SPU_027633-tr	5.70645e-12	known supercontig:GCA_000002235.2:Scaffold26:696115:701252:1 gene:SPU_027633 transcript:SPU_027633-tr
		GPR161	ENSP00000441039	9.92821e-12	known chromosome:GRCh37:1:168054516:168106536:-1 gene:ENSG00000143147 transcript:ENST00000537209 gene_biotype:protein_coding transcript_biotype:protein_coding
			SPU_001627-tr	1.15267e-11	novel supercontig:GCA_000002235.2:Scaffold1301:150553:156964:-1 gene:SPU_001627 transcript:SPU_001627-tr
PAC:15714975	Aq714975	Aqu1.216447
			SPU_021794-tr	6.17669e-16	novel supercontig:GCA_000002235.2:Scaffold1271:113652:118863:1 gene:SPU_021794 transcript:SPU_021794-tr
			TriadP26009	3.04588e-13	novel scaffold:ASM15027v1:scaffold_5:3427178:3428332:1 gene:TriadG26009 transcript:TriadT26009
			SPU_004629-tr	4.59096e-13	novel supercontig:GCA_000002235.2:Scaffold340:326624:365268:-1 gene:SPU_004629 transcript:SPU_004629-tr
			SPU_027700-tr	1.82884e-12	novel supercontig:GCA_000002235.2:Scaffold5:2173797:2175086:1 gene:SPU_027700 transcript:SPU_027700-tr
			NEMVEDRAFT_v1g194423-PA	6.79526e-12	known scaffold:ASM20922v1:scaffold_373:167029:168260:-1 gene:NEMVEDRAFT_v1g194423 transcript:NEMVEDRAFT_v1g194423-RA
			NEMVEDRAFT_v1g201540-PA	1.37772e-11	known scaffold:ASM20922v1:scaffold_29:207675:208685:1 gene:NEMVEDRAFT_v1g201540 transcript:NEMVEDRAFT_v1g201540-RA
			NEMVEDRAFT_v1g196303-PA	2.73912e-11	known scaffold:ASM20922v1:scaffold_1:2309961:2311088:1 gene:NEMVEDRAFT_v1g196303 transcript:NEMVEDRAFT_v1g196303-RA
			NEMVEDRAFT_v1g110885-PA	4.87001e-11	known scaffold:ASM20922v1:scaffold_102:659458:660939:1 gene:NEMVEDRAFT_v1g110885 transcript:NEMVEDRAFT_v1g110885-RA
			SPU_025436-tr	4.92898e-11	novel supercontig:GCA_000002235.2:Scaffold2123:17485:19904:-1 gene:SPU_025436 transcript:SPU_025436-tr
			SPU_002311-tr	5.50013e-11	novel supercontig:GCA_000002235.2:Scaffold292:557915:559078:1 gene:SPU_002311 transcript:SPU_002311-tr
PAC:15714984	Aq714984	Aqu1.216456
			NEMVEDRAFT_v1g210479-PA	1.39869e-06	known scaffold:ASM20922v1:scaffold_122:426711:427778:-1 gene:NEMVEDRAFT_v1g210479 transcript:NEMVEDRAFT_v1g210479-RA
			TriadP21782	3.96032e-06	novel scaffold:ASM15027v1:scaffold_2:1289923:1290381:1 gene:TriadG21782 transcript:TriadT21782
			NEMVEDRAFT_v1g172825-PA	4.7527e-06	known scaffold:ASM20922v1:scaffold_226:278894:279893:1 gene:NEMVEDRAFT_v1g172825 transcript:NEMVEDRAFT_v1g172825-RA
			NEMVEDRAFT_v1g211963-PA	6.99775e-06	known scaffold:ASM20922v1:scaffold_147:191021:192040:1 gene:NEMVEDRAFT_v1g211963 transcript:NEMVEDRAFT_v1g211963-RA
			NEMVEDRAFT_v1g105626-PA	8.25705e-06	known scaffold:ASM20922v1:scaffold_78:762440:763702:1 gene:NEMVEDRAFT_v1g105626 transcript:NEMVEDRAFT_v1g105626-RA
			NEMVEDRAFT_v1g101008-PA	8.56267e-06	known scaffold:ASM20922v1:scaffold_59:116480:117424:1 gene:NEMVEDRAFT_v1g101008 transcript:NEMVEDRAFT_v1g101008-RA
			NEMVEDRAFT_v1g111229-PA	9.19315e-06	known scaffold:ASM20922v1:scaffold_104:137512:138435:-1 gene:NEMVEDRAFT_v1g111229 transcript:NEMVEDRAFT_v1g111229-RA
			SPU_004629-tr	2.17043e-05	novel supercontig:GCA_000002235.2:Scaffold340:326624:365268:-1 gene:SPU_004629 transcript:SPU_004629-tr
			NEMVEDRAFT_v1g80060-PA	2.36878e-05	known scaffold:ASM20922v1:scaffold_2:623746:624117:1 gene:NEMVEDRAFT_v1g80060 transcript:NEMVEDRAFT_v1g80060-RA
			NEMVEDRAFT_v1g206578-PA	3.29941e-05	known scaffold:ASM20922v1:scaffold_71:399309:402400:-1 gene:NEMVEDRAFT_v1g206578 transcript:NEMVEDRAFT_v1g206578-RA
PAC:15714985	Aq714985	Aqu1.216457
			NEMVEDRAFT_v1g210479-PA	6.86446e-09	known scaffold:ASM20922v1:scaffold_122:426711:427778:-1 gene:NEMVEDRAFT_v1g210479 transcript:NEMVEDRAFT_v1g210479-RA
			NEMVEDRAFT_v1g111229-PA	2.2119e-08	known scaffold:ASM20922v1:scaffold_104:137512:138435:-1 gene:NEMVEDRAFT_v1g111229 transcript:NEMVEDRAFT_v1g111229-RA
			NEMVEDRAFT_v1g90900-PA	3.166e-08	known scaffold:ASM20922v1:scaffold_25:1374902:1376684:1 gene:NEMVEDRAFT_v1g90900 transcript:NEMVEDRAFT_v1g90900-RA
			SPU_004629-tr	3.73218e-08	novel supercontig:GCA_000002235.2:Scaffold340:326624:365268:-1 gene:SPU_004629 transcript:SPU_004629-tr
			NEMVEDRAFT_v1g92032-PA	1.55098e-07	known scaffold:ASM20922v1:scaffold_29:718254:719766:1 gene:NEMVEDRAFT_v1g92032 transcript:NEMVEDRAFT_v1g92032-RA
			NEMVEDRAFT_v1g172825-PA	1.6344e-07	known scaffold:ASM20922v1:scaffold_226:278894:279893:1 gene:NEMVEDRAFT_v1g172825 transcript:NEMVEDRAFT_v1g172825-RA
			TriadP21782	2.4756e-07	novel scaffold:ASM15027v1:scaffold_2:1289923:1290381:1 gene:TriadG21782 transcript:TriadT21782
			NEMVEDRAFT_v1g105626-PA	2.9625e-07	known scaffold:ASM20922v1:scaffold_78:762440:763702:1 gene:NEMVEDRAFT_v1g105626 transcript:NEMVEDRAFT_v1g105626-RA
		BRS3	ENSP00000359682	3.03216e-07	known chromosome:GRCh37:X:135570046:135575939:1 gene:ENSG00000102239 transcript:ENST00000370648 gene_biotype:protein_coding transcript_biotype:protein_coding
			TriadP26009	6.44994e-07	novel scaffold:ASM15027v1:scaffold_5:3427178:3428332:1 gene:TriadG26009 transcript:TriadT26009
PAC:15716328	Aq716328	Aqu1.217800
			TriadP26009	1.96379e-10	novel scaffold:ASM15027v1:scaffold_5:3427178:3428332:1 gene:TriadG26009 transcript:TriadT26009
			SPU_004629-tr	7.6673e-10	novel supercontig:GCA_000002235.2:Scaffold340:326624:365268:-1 gene:SPU_004629 transcript:SPU_004629-tr
			TriadP3759	4.77136e-09	novel scaffold:ASM15027v1:scaffold_6:3057850:3058701:1 gene:TriadG3759 transcript:TriadT3759
			NEMVEDRAFT_v1g131347-PA	7.98611e-09	known scaffold:ASM20922v1:scaffold_294:192588:194089:1 gene:NEMVEDRAFT_v1g131347 transcript:NEMVEDRAFT_v1g131347-RA
			SPU_027700-tr	1.3931e-08	novel supercontig:GCA_000002235.2:Scaffold5:2173797:2175086:1 gene:SPU_027700 transcript:SPU_027700-tr
			TriadP26040	1.64551e-07	novel scaffold:ASM15027v1:scaffold_5:3447767:3448465:1 gene:TriadG26040 transcript:TriadT26040
			TriadP21782	1.75624e-07	novel scaffold:ASM15027v1:scaffold_2:1289923:1290381:1 gene:TriadG21782 transcript:TriadT21782
			NEMVEDRAFT_v1g25017-PA	2.02239e-07	known scaffold:ASM20922v1:scaffold_146:266609:267508:-1 gene:NEMVEDRAFT_v1g25017 transcript:NEMVEDRAFT_v1g25017-RA
			NEMVEDRAFT_v1g200221-PA	4.68063e-07	known scaffold:ASM20922v1:scaffold_20:577696:579432:1 gene:NEMVEDRAFT_v1g200221 transcript:NEMVEDRAFT_v1g200221-RA
			TriadP4509	5.55886e-07	novel scaffold:ASM15027v1:scaffold_1:3026761:3027600:1 gene:TriadG4509 transcript:TriadT4509
PAC:15716337	Aq716337	Aqu1.217809
			TriadP26009	2.55337e-10	novel scaffold:ASM15027v1:scaffold_5:3427178:3428332:1 gene:TriadG26009 transcript:TriadT26009
			SPU_004629-tr	4.31314e-10	novel supercontig:GCA_000002235.2:Scaffold340:326624:365268:-1 gene:SPU_004629 transcript:SPU_004629-tr
			SPU_027700-tr	2.82558e-09	novel supercontig:GCA_000002235.2:Scaffold5:2173797:2175086:1 gene:SPU_027700 transcript:SPU_027700-tr
			NEMVEDRAFT_v1g131347-PA	4.15829e-09	known scaffold:ASM20922v1:scaffold_294:192588:194089:1 gene:NEMVEDRAFT_v1g131347 transcript:NEMVEDRAFT_v1g131347-RA
			SPU_015593-tr	5.56118e-09	novel supercontig:GCA_000002235.2:Scaffold1084:125764:127786:1 gene:SPU_015593 transcript:SPU_015593-tr
		HTR6	ENSP00000289753	9.41747e-09	known chromosome:GRCh37:1:19991780:20006055:1 gene:ENSG00000158748 transcript:ENST00000289753 gene_biotype:protein_coding transcript_biotype:protein_coding
			TriadP26040	5.4049e-08	novel scaffold:ASM15027v1:scaffold_5:3447767:3448465:1 gene:TriadG26040 transcript:TriadT26040
			NEMVEDRAFT_v1g80060-PA	1.35614e-07	known scaffold:ASM20922v1:scaffold_2:623746:624117:1 gene:NEMVEDRAFT_v1g80060 transcript:NEMVEDRAFT_v1g80060-RA
			NEMVEDRAFT_v1g130243-PA	1.64308e-07	known scaffold:ASM20922v1:scaffold_275:261834:265356:1 gene:NEMVEDRAFT_v1g130243 transcript:NEMVEDRAFT_v1g130243-RA
			TriadP3759	2.299e-07	novel scaffold:ASM15027v1:scaffold_6:3057850:3058701:1 gene:TriadG3759 transcript:TriadT3759
PAC:15716338	Aq716338	Aqu1.217810
			TriadP26009	1.3241e-12	novel scaffold:ASM15027v1:scaffold_5:3427178:3428332:1 gene:TriadG26009 transcript:TriadT26009
			TriadP3759	3.99233e-10	novel scaffold:ASM15027v1:scaffold_6:3057850:3058701:1 gene:TriadG3759 transcript:TriadT3759
			TriadP26040	2.5024e-09	novel scaffold:ASM15027v1:scaffold_5:3447767:3448465:1 gene:TriadG26040 transcript:TriadT26040
			NEMVEDRAFT_v1g105626-PA	1.08678e-08	known scaffold:ASM20922v1:scaffold_78:762440:763702:1 gene:NEMVEDRAFT_v1g105626 transcript:NEMVEDRAFT_v1g105626-RA
			SPU_002311-tr	2.04473e-08	novel supercontig:GCA_000002235.2:Scaffold292:557915:559078:1 gene:SPU_002311 transcript:SPU_002311-tr
			SPU_027700-tr	2.44257e-08	novel supercontig:GCA_000002235.2:Scaffold5:2173797:2175086:1 gene:SPU_027700 transcript:SPU_027700-tr
			SPU_026458-tr	4.01502e-08	known supercontig:GCA_000002235.2:Scaffold1517:241734:279939:1 gene:SPU_026458 transcript:SPU_026458-tr
			TriadP51671	4.27778e-08	novel scaffold:ASM15027v1:scaffold_1:3866413:3867441:1 gene:TriadG51671 transcript:TriadT51671
			NEMVEDRAFT_v1g80060-PA	5.03477e-08	known scaffold:ASM20922v1:scaffold_2:623746:624117:1 gene:NEMVEDRAFT_v1g80060 transcript:NEMVEDRAFT_v1g80060-RA
			NEMVEDRAFT_v1g131347-PA	5.14409e-08	known scaffold:ASM20922v1:scaffold_294:192588:194089:1 gene:NEMVEDRAFT_v1g131347 transcript:NEMVEDRAFT_v1g131347-RA
PAC:15716428	Aq716428	Aqu1.217900
			TriadP21782	2.40572e-11	novel scaffold:ASM15027v1:scaffold_2:1289923:1290381:1 gene:TriadG21782 transcript:TriadT21782
			NEMVEDRAFT_v1g105626-PA	2.13349e-10	known scaffold:ASM20922v1:scaffold_78:762440:763702:1 gene:NEMVEDRAFT_v1g105626 transcript:NEMVEDRAFT_v1g105626-RA
			NEMVEDRAFT_v1g210479-PA	3.6746e-10	known scaffold:ASM20922v1:scaffold_122:426711:427778:-1 gene:NEMVEDRAFT_v1g210479 transcript:NEMVEDRAFT_v1g210479-RA
			SPU_004629-tr	4.38727e-10	novel supercontig:GCA_000002235.2:Scaffold340:326624:365268:-1 gene:SPU_004629 transcript:SPU_004629-tr
			NEMVEDRAFT_v1g131347-PA	1.13173e-09	known scaffold:ASM20922v1:scaffold_294:192588:194089:1 gene:NEMVEDRAFT_v1g131347 transcript:NEMVEDRAFT_v1g131347-RA
			NEMVEDRAFT_v1g209464-PA	1.65968e-09	known scaffold:ASM20922v1:scaffold_106:449782:450801:-1 gene:NEMVEDRAFT_v1g209464 transcript:NEMVEDRAFT_v1g209464-RA
			SPU_021588-tr	2.31426e-09	known supercontig:GCA_000002235.2:Scaffold342:236939:241133:1 gene:SPU_021588 transcript:SPU_021588-tr
			NEMVEDRAFT_v1g211963-PA	3.04584e-09	known scaffold:ASM20922v1:scaffold_147:191021:192040:1 gene:NEMVEDRAFT_v1g211963 transcript:NEMVEDRAFT_v1g211963-RA
			NEMVEDRAFT_v1g52597-PA	3.13226e-09	known scaffold:ASM20922v1:scaffold_160:365880:366713:-1 gene:NEMVEDRAFT_v1g52597 transcript:NEMVEDRAFT_v1g52597-RA
			NEMVEDRAFT_v1g92032-PA	3.25612e-09	known scaffold:ASM20922v1:scaffold_29:718254:719766:1 gene:NEMVEDRAFT_v1g92032 transcript:NEMVEDRAFT_v1g92032-RA
PAC:15716430	Aq716430	Aqu1.217902
			NEMVEDRAFT_v1g105626-PA	5.58729e-12	known scaffold:ASM20922v1:scaffold_78:762440:763702:1 gene:NEMVEDRAFT_v1g105626 transcript:NEMVEDRAFT_v1g105626-RA
			NEMVEDRAFT_v1g209464-PA	9.33929e-12	known scaffold:ASM20922v1:scaffold_106:449782:450801:-1 gene:NEMVEDRAFT_v1g209464 transcript:NEMVEDRAFT_v1g209464-RA
			NEMVEDRAFT_v1g210479-PA	1.99674e-11	known scaffold:ASM20922v1:scaffold_122:426711:427778:-1 gene:NEMVEDRAFT_v1g210479 transcript:NEMVEDRAFT_v1g210479-RA
			TriadP21782	1.13691e-10	novel scaffold:ASM15027v1:scaffold_2:1289923:1290381:1 gene:TriadG21782 transcript:TriadT21782
			SPU_004629-tr	2.27879e-10	novel supercontig:GCA_000002235.2:Scaffold340:326624:365268:-1 gene:SPU_004629 transcript:SPU_004629-tr
			SPU_021588-tr	2.51609e-10	known supercontig:GCA_000002235.2:Scaffold342:236939:241133:1 gene:SPU_021588 transcript:SPU_021588-tr
			NEMVEDRAFT_v1g211963-PA	6.05965e-10	known scaffold:ASM20922v1:scaffold_147:191021:192040:1 gene:NEMVEDRAFT_v1g211963 transcript:NEMVEDRAFT_v1g211963-RA
			SPU_010497-tr	1.36018e-09	known supercontig:GCA_000002235.2:Scaffold785:77042:80499:-1 gene:SPU_010497 transcript:SPU_010497-tr
			NEMVEDRAFT_v1g90900-PA	1.37706e-09	known scaffold:ASM20922v1:scaffold_25:1374902:1376684:1 gene:NEMVEDRAFT_v1g90900 transcript:NEMVEDRAFT_v1g90900-RA
			NEMVEDRAFT_v1g92032-PA	2.47807e-09	known scaffold:ASM20922v1:scaffold_29:718254:719766:1 gene:NEMVEDRAFT_v1g92032 transcript:NEMVEDRAFT_v1g92032-RA
PAC:15716431	Aq716431	Aqu1.217903
			NEMVEDRAFT_v1g210479-PA	3.61343e-11	known scaffold:ASM20922v1:scaffold_122:426711:427778:-1 gene:NEMVEDRAFT_v1g210479 transcript:NEMVEDRAFT_v1g210479-RA
			NEMVEDRAFT_v1g105626-PA	4.42478e-10	known scaffold:ASM20922v1:scaffold_78:762440:763702:1 gene:NEMVEDRAFT_v1g105626 transcript:NEMVEDRAFT_v1g105626-RA
			TriadP21782	9.82044e-10	novel scaffold:ASM15027v1:scaffold_2:1289923:1290381:1 gene:TriadG21782 transcript:TriadT21782
			SPU_004629-tr	1.06532e-09	novel supercontig:GCA_000002235.2:Scaffold340:326624:365268:-1 gene:SPU_004629 transcript:SPU_004629-tr
			SPU_010497-tr	4.9322e-09	known supercontig:GCA_000002235.2:Scaffold785:77042:80499:-1 gene:SPU_010497 transcript:SPU_010497-tr
		HCAR3	ENSP00000436714	8.06875e-09	known chromosome:GRCh37:12:123199303:123201439:-1 gene:ENSG00000255398 transcript:ENST00000528880 gene_biotype:protein_coding transcript_biotype:protein_coding
			NEMVEDRAFT_v1g211963-PA	8.24014e-09	known scaffold:ASM20922v1:scaffold_147:191021:192040:1 gene:NEMVEDRAFT_v1g211963 transcript:NEMVEDRAFT_v1g211963-RA
			SPU_021588-tr	8.81819e-09	known supercontig:GCA_000002235.2:Scaffold342:236939:241133:1 gene:SPU_021588 transcript:SPU_021588-tr
			NEMVEDRAFT_v1g131347-PA	1.09048e-08	known scaffold:ASM20922v1:scaffold_294:192588:194089:1 gene:NEMVEDRAFT_v1g131347 transcript:NEMVEDRAFT_v1g131347-RA
			NEMVEDRAFT_v1g17311-PA	1.33117e-08	known scaffold:ASM20922v1:scaffold_241:73763:74074:1 gene:NEMVEDRAFT_v1g17311 transcript:NEMVEDRAFT_v1g17311-RA
PAC:15716432	Aq716432	Aqu1.217904
		HCAR3	ENSP00000436714	1.50262e-06	known chromosome:GRCh37:12:123199303:123201439:-1 gene:ENSG00000255398 transcript:ENST00000528880 gene_biotype:protein_coding transcript_biotype:protein_coding
			SPU_004629-tr	3.63577e-06	novel supercontig:GCA_000002235.2:Scaffold340:326624:365268:-1 gene:SPU_004629 transcript:SPU_004629-tr
			NEMVEDRAFT_v1g105626-PA	2.18871e-05	known scaffold:ASM20922v1:scaffold_78:762440:763702:1 gene:NEMVEDRAFT_v1g105626 transcript:NEMVEDRAFT_v1g105626-RA
			NEMVEDRAFT_v1g52597-PA	3.59903e-05	known scaffold:ASM20922v1:scaffold_160:365880:366713:-1 gene:NEMVEDRAFT_v1g52597 transcript:NEMVEDRAFT_v1g52597-RA
			NEMVEDRAFT_v1g101008-PA	4.30793e-05	known scaffold:ASM20922v1:scaffold_59:116480:117424:1 gene:NEMVEDRAFT_v1g101008 transcript:NEMVEDRAFT_v1g101008-RA
			TriadP21782	6.90326e-05	novel scaffold:ASM15027v1:scaffold_2:1289923:1290381:1 gene:TriadG21782 transcript:TriadT21782
		SUCNR1	ENSP00000355156	0.000132668	known chromosome:GRCh37:3:151591431:151602405:1 gene:ENSG00000198829 transcript:ENST00000362032 gene_biotype:protein_coding transcript_biotype:protein_coding
			NEMVEDRAFT_v1g240325-PA	0.000199176	known scaffold:ASM20922v1:scaffold_27:1044918:1046221:-1 gene:NEMVEDRAFT_v1g240325 transcript:NEMVEDRAFT_v1g240325-RA
			NEMVEDRAFT_v1g201033-PA	0.000233391	known scaffold:ASM20922v1:scaffold_25:1081399:1088087:1 gene:NEMVEDRAFT_v1g201033 transcript:NEMVEDRAFT_v1g201033-RA
			NEMVEDRAFT_v1g90900-PA	0.000258756	known scaffold:ASM20922v1:scaffold_25:1374902:1376684:1 gene:NEMVEDRAFT_v1g90900 transcript:NEMVEDRAFT_v1g90900-RA
PAC:15716433	Aq716433	Aqu1.217905
			SPU_004629-tr	3.38646e-11	novel supercontig:GCA_000002235.2:Scaffold340:326624:365268:-1 gene:SPU_004629 transcript:SPU_004629-tr
			NEMVEDRAFT_v1g92032-PA	1.90023e-10	known scaffold:ASM20922v1:scaffold_29:718254:719766:1 gene:NEMVEDRAFT_v1g92032 transcript:NEMVEDRAFT_v1g92032-RA
			NEMVEDRAFT_v1g105626-PA	6.38151e-10	known scaffold:ASM20922v1:scaffold_78:762440:763702:1 gene:NEMVEDRAFT_v1g105626 transcript:NEMVEDRAFT_v1g105626-RA
		HCAR3	ENSP00000436714	1.06228e-09	known chromosome:GRCh37:12:123199303:123201439:-1 gene:ENSG00000255398 transcript:ENST00000528880 gene_biotype:protein_coding transcript_biotype:protein_coding
			TriadP21782	1.61366e-09	novel scaffold:ASM15027v1:scaffold_2:1289923:1290381:1 gene:TriadG21782 transcript:TriadT21782
			NEMVEDRAFT_v1g209464-PA	2.95794e-09	known scaffold:ASM20922v1:scaffold_106:449782:450801:-1 gene:NEMVEDRAFT_v1g209464 transcript:NEMVEDRAFT_v1g209464-RA
			NEMVEDRAFT_v1g210479-PA	3.46247e-09	known scaffold:ASM20922v1:scaffold_122:426711:427778:-1 gene:NEMVEDRAFT_v1g210479 transcript:NEMVEDRAFT_v1g210479-RA
			NEMVEDRAFT_v1g90900-PA	3.47876e-09	known scaffold:ASM20922v1:scaffold_25:1374902:1376684:1 gene:NEMVEDRAFT_v1g90900 transcript:NEMVEDRAFT_v1g90900-RA
			NEMVEDRAFT_v1g52597-PA	5.12634e-09	known scaffold:ASM20922v1:scaffold_160:365880:366713:-1 gene:NEMVEDRAFT_v1g52597 transcript:NEMVEDRAFT_v1g52597-RA
			NEMVEDRAFT_v1g172825-PA	1.22684e-08	known scaffold:ASM20922v1:scaffold_226:278894:279893:1 gene:NEMVEDRAFT_v1g172825 transcript:NEMVEDRAFT_v1g172825-RA
PAC:15716434	Aq716434	Aqu1.217906
			SPU_022401-tr	4.10036e-08	novel supercontig:GCA_000002235.2:Scaffold670:104492:105676:-1 gene:SPU_022401 transcript:SPU_022401-tr
			SPU_008190-tr	1.01451e-06	novel supercontig:GCA_000002235.2:Scaffold2898:6091:7284:1 gene:SPU_008190 transcript:SPU_008190-tr
			SPU_018966-tr	1.04435e-06	novel supercontig:GCA_000002235.2:Scaffold670:13059:14207:1 gene:SPU_018966 transcript:SPU_018966-tr
		SUCNR1	ENSP00000355156	1.20481e-06	known chromosome:GRCh37:3:151591431:151602405:1 gene:ENSG00000198829 transcript:ENST00000362032 gene_biotype:protein_coding transcript_biotype:protein_coding
		LPAR4	ENSP00000408205	1.47457e-06	known chromosome:GRCh37:X:78003225:78012591:1 gene:ENSG00000147145 transcript:ENST00000435339 gene_biotype:protein_coding transcript_biotype:protein_coding
			NEMVEDRAFT_v1g210479-PA	2.49391e-06	known scaffold:ASM20922v1:scaffold_122:426711:427778:-1 gene:NEMVEDRAFT_v1g210479 transcript:NEMVEDRAFT_v1g210479-RA
		GPR87	ENSP00000260843	5.8102e-06	known chromosome:GRCh37:3:151011891:151034740:-1 gene:ENSG00000138271 transcript:ENST00000260843 gene_biotype:protein_coding transcript_biotype:protein_coding
		HCAR3	ENSP00000436714	7.96969e-06	known chromosome:GRCh37:12:123199303:123201439:-1 gene:ENSG00000255398 transcript:ENST00000528880 gene_biotype:protein_coding transcript_biotype:protein_coding
			NEMVEDRAFT_v1g172825-PA	9.14938e-06	known scaffold:ASM20922v1:scaffold_226:278894:279893:1 gene:NEMVEDRAFT_v1g172825 transcript:NEMVEDRAFT_v1g172825-RA
		GPR183	ENSP00000365596	9.89035e-06	known chromosome:GRCh37:13:99946784:99959659:-1 gene:ENSG00000169508 transcript:ENST00000376414 gene_biotype:protein_coding transcript_biotype:protein_coding
PAC:15716436	Aq716436	Aqu1.217908
			NEMVEDRAFT_v1g105626-PA	2.00256e-12	known scaffold:ASM20922v1:scaffold_78:762440:763702:1 gene:NEMVEDRAFT_v1g105626 transcript:NEMVEDRAFT_v1g105626-RA
			TriadP21782	4.00837e-11	novel scaffold:ASM15027v1:scaffold_2:1289923:1290381:1 gene:TriadG21782 transcript:TriadT21782
			NEMVEDRAFT_v1g131347-PA	2.83538e-10	known scaffold:ASM20922v1:scaffold_294:192588:194089:1 gene:NEMVEDRAFT_v1g131347 transcript:NEMVEDRAFT_v1g131347-RA
			NEMVEDRAFT_v1g244057-PA	4.27483e-10	known scaffold:ASM20922v1:scaffold_106:463735:464676:1 gene:NEMVEDRAFT_v1g244057 transcript:NEMVEDRAFT_v1g244057-RA
			SPU_004629-tr	1.87497e-09	novel supercontig:GCA_000002235.2:Scaffold340:326624:365268:-1 gene:SPU_004629 transcript:SPU_004629-tr
			TriadP26040	2.49786e-09	novel scaffold:ASM15027v1:scaffold_5:3447767:3448465:1 gene:TriadG26040 transcript:TriadT26040
			NEMVEDRAFT_v1g209464-PA	4.04074e-09	known scaffold:ASM20922v1:scaffold_106:449782:450801:-1 gene:NEMVEDRAFT_v1g209464 transcript:NEMVEDRAFT_v1g209464-RA
			NEMVEDRAFT_v1g90900-PA	1.02453e-08	known scaffold:ASM20922v1:scaffold_25:1374902:1376684:1 gene:NEMVEDRAFT_v1g90900 transcript:NEMVEDRAFT_v1g90900-RA
			NEMVEDRAFT_v1g92032-PA	1.12626e-08	known scaffold:ASM20922v1:scaffold_29:718254:719766:1 gene:NEMVEDRAFT_v1g92032 transcript:NEMVEDRAFT_v1g92032-RA
			NEMVEDRAFT_v1g6224-PA	1.53651e-08	known scaffold:ASM20922v1:scaffold_6991:6062:6376:-1 gene:NEMVEDRAFT_v1g6224 transcript:NEMVEDRAFT_v1g6224-RA
PAC:15716437	Aq716437	Aqu1.217909
			NEMVEDRAFT_v1g105626-PA	2.51901e-12	known scaffold:ASM20922v1:scaffold_78:762440:763702:1 gene:NEMVEDRAFT_v1g105626 transcript:NEMVEDRAFT_v1g105626-RA
			TriadP21782	6.32699e-11	novel scaffold:ASM15027v1:scaffold_2:1289923:1290381:1 gene:TriadG21782 transcript:TriadT21782
			NEMVEDRAFT_v1g90900-PA	1.34709e-10	known scaffold:ASM20922v1:scaffold_25:1374902:1376684:1 gene:NEMVEDRAFT_v1g90900 transcript:NEMVEDRAFT_v1g90900-RA
			NEMVEDRAFT_v1g92032-PA	4.36923e-10	known scaffold:ASM20922v1:scaffold_29:718254:719766:1 gene:NEMVEDRAFT_v1g92032 transcript:NEMVEDRAFT_v1g92032-RA
			NEMVEDRAFT_v1g244057-PA	6.23949e-10	known scaffold:ASM20922v1:scaffold_106:463735:464676:1 gene:NEMVEDRAFT_v1g244057 transcript:NEMVEDRAFT_v1g244057-RA
			SPU_004629-tr	6.68254e-10	novel supercontig:GCA_000002235.2:Scaffold340:326624:365268:-1 gene:SPU_004629 transcript:SPU_004629-tr
			NEMVEDRAFT_v1g34809-PA	9.21447e-10	known scaffold:ASM20922v1:scaffold_22:235278:236159:1 gene:NEMVEDRAFT_v1g34809 transcript:NEMVEDRAFT_v1g34809-RA
			NEMVEDRAFT_v1g209464-PA	9.52446e-10	known scaffold:ASM20922v1:scaffold_106:449782:450801:-1 gene:NEMVEDRAFT_v1g209464 transcript:NEMVEDRAFT_v1g209464-RA
			NEMVEDRAFT_v1g131347-PA	9.93826e-10	known scaffold:ASM20922v1:scaffold_294:192588:194089:1 gene:NEMVEDRAFT_v1g131347 transcript:NEMVEDRAFT_v1g131347-RA
			NEMVEDRAFT_v1g211963-PA	1.04293e-09	known scaffold:ASM20922v1:scaffold_147:191021:192040:1 gene:NEMVEDRAFT_v1g211963 transcript:NEMVEDRAFT_v1g211963-RA
PAC:15716438	Aq716438	Aqu1.217910
			NEMVEDRAFT_v1g90900-PA	5.43847e-13	known scaffold:ASM20922v1:scaffold_25:1374902:1376684:1 gene:NEMVEDRAFT_v1g90900 transcript:NEMVEDRAFT_v1g90900-RA
			TriadP21782	2.13682e-12	novel scaffold:ASM15027v1:scaffold_2:1289923:1290381:1 gene:TriadG21782 transcript:TriadT21782
		HCAR3	ENSP00000436714	5.08362e-12	known chromosome:GRCh37:12:123199303:123201439:-1 gene:ENSG00000255398 transcript:ENST00000528880 gene_biotype:protein_coding transcript_biotype:protein_coding
			TriadP26040	2.68075e-11	novel scaffold:ASM15027v1:scaffold_5:3447767:3448465:1 gene:TriadG26040 transcript:TriadT26040
			NEMVEDRAFT_v1g210479-PA	6.30329e-11	known scaffold:ASM20922v1:scaffold_122:426711:427778:-1 gene:NEMVEDRAFT_v1g210479 transcript:NEMVEDRAFT_v1g210479-RA
			NEMVEDRAFT_v1g105626-PA	1.34152e-10	known scaffold:ASM20922v1:scaffold_78:762440:763702:1 gene:NEMVEDRAFT_v1g105626 transcript:NEMVEDRAFT_v1g105626-RA
			SPU_010497-tr	1.50858e-10	known supercontig:GCA_000002235.2:Scaffold785:77042:80499:-1 gene:SPU_010497 transcript:SPU_010497-tr
		LPAR4	ENSP00000408205	2.99276e-10	known chromosome:GRCh37:X:78003225:78012591:1 gene:ENSG00000147145 transcript:ENST00000435339 gene_biotype:protein_coding transcript_biotype:protein_coding
			NEMVEDRAFT_v1g131347-PA	3.44356e-10	known scaffold:ASM20922v1:scaffold_294:192588:194089:1 gene:NEMVEDRAFT_v1g131347 transcript:NEMVEDRAFT_v1g131347-RA
			NEMVEDRAFT_v1g209464-PA	3.53932e-10	known scaffold:ASM20922v1:scaffold_106:449782:450801:-1 gene:NEMVEDRAFT_v1g209464 transcript:NEMVEDRAFT_v1g209464-RA
PAC:15716439	Aq716439	Aqu1.217911
			TriadP3759	7.4422e-10	novel scaffold:ASM15027v1:scaffold_6:3057850:3058701:1 gene:TriadG3759 transcript:TriadT3759
			NEMVEDRAFT_v1g210479-PA	3.65528e-09	known scaffold:ASM20922v1:scaffold_122:426711:427778:-1 gene:NEMVEDRAFT_v1g210479 transcript:NEMVEDRAFT_v1g210479-RA
			NEMVEDRAFT_v1g34809-PA	5.09856e-09	known scaffold:ASM20922v1:scaffold_22:235278:236159:1 gene:NEMVEDRAFT_v1g34809 transcript:NEMVEDRAFT_v1g34809-RA
			NEMVEDRAFT_v1g25330-PA	6.51207e-09	known scaffold:ASM20922v1:scaffold_66:425744:426550:-1 gene:NEMVEDRAFT_v1g25330 transcript:NEMVEDRAFT_v1g25330-RA
			NEMVEDRAFT_v1g131347-PA	6.78331e-09	known scaffold:ASM20922v1:scaffold_294:192588:194089:1 gene:NEMVEDRAFT_v1g131347 transcript:NEMVEDRAFT_v1g131347-RA
		LPAR4	ENSP00000408205	1.62061e-08	known chromosome:GRCh37:X:78003225:78012591:1 gene:ENSG00000147145 transcript:ENST00000435339 gene_biotype:protein_coding transcript_biotype:protein_coding
			SPU_004629-tr	2.44276e-08	novel supercontig:GCA_000002235.2:Scaffold340:326624:365268:-1 gene:SPU_004629 transcript:SPU_004629-tr
			NEMVEDRAFT_v1g209464-PA	2.47326e-08	known scaffold:ASM20922v1:scaffold_106:449782:450801:-1 gene:NEMVEDRAFT_v1g209464 transcript:NEMVEDRAFT_v1g209464-RA
			NEMVEDRAFT_v1g90900-PA	2.65855e-08	known scaffold:ASM20922v1:scaffold_25:1374902:1376684:1 gene:NEMVEDRAFT_v1g90900 transcript:NEMVEDRAFT_v1g90900-RA
		HCAR3	ENSP00000436714	3.73713e-08	known chromosome:GRCh37:12:123199303:123201439:-1 gene:ENSG00000255398 transcript:ENST00000528880 gene_biotype:protein_coding transcript_biotype:protein_coding
PAC:15716440	Aq716440	Aqu1.217912
			SPU_004629-tr	1.52082e-06	novel supercontig:GCA_000002235.2:Scaffold340:326624:365268:-1 gene:SPU_004629 transcript:SPU_004629-tr
			NEMVEDRAFT_v1g105626-PA	4.17001e-06	known scaffold:ASM20922v1:scaffold_78:762440:763702:1 gene:NEMVEDRAFT_v1g105626 transcript:NEMVEDRAFT_v1g105626-RA
		HCAR3	ENSP00000436714	4.53982e-06	known chromosome:GRCh37:12:123199303:123201439:-1 gene:ENSG00000255398 transcript:ENST00000528880 gene_biotype:protein_coding transcript_biotype:protein_coding
			TriadP3759	7.60103e-06	novel scaffold:ASM15027v1:scaffold_6:3057850:3058701:1 gene:TriadG3759 transcript:TriadT3759
			NEMVEDRAFT_v1g210479-PA	8.69248e-06	known scaffold:ASM20922v1:scaffold_122:426711:427778:-1 gene:NEMVEDRAFT_v1g210479 transcript:NEMVEDRAFT_v1g210479-RA
			SPU_022401-tr	1.74238e-05	novel supercontig:GCA_000002235.2:Scaffold670:104492:105676:-1 gene:SPU_022401 transcript:SPU_022401-tr
		LPAR4	ENSP00000408205	2.84988e-05	known chromosome:GRCh37:X:78003225:78012591:1 gene:ENSG00000147145 transcript:ENST00000435339 gene_biotype:protein_coding transcript_biotype:protein_coding
			NEMVEDRAFT_v1g24565-PA	3.6504e-05	known scaffold:ASM20922v1:scaffold_35:1035052:1035903:1 gene:NEMVEDRAFT_v1g24565 transcript:NEMVEDRAFT_v1g24565-RA
			NEMVEDRAFT_v1g52597-PA	3.91357e-05	known scaffold:ASM20922v1:scaffold_160:365880:366713:-1 gene:NEMVEDRAFT_v1g52597 transcript:NEMVEDRAFT_v1g52597-RA
			NEMVEDRAFT_v1g17311-PA	4.93342e-05	known scaffold:ASM20922v1:scaffold_241:73763:74074:1 gene:NEMVEDRAFT_v1g17311 transcript:NEMVEDRAFT_v1g17311-RA
PAC:15716509	Aq716509	Aqu1.217981
			TriadP51672	2.47165e-09	novel scaffold:ASM15027v1:scaffold_1:3887095:3888075:1 gene:TriadG51672 transcript:TriadT51672
			TriadP59370	1.08722e-07	novel scaffold:ASM15027v1:scaffold_10:1858723:1859832:1 gene:TriadG59370 transcript:TriadT59370
		NMUR2	ENSP00000255262	6.91215e-06	known chromosome:GRCh37:5:151771093:151784840:-1 gene:ENSG00000132911 transcript:ENST00000255262 gene_biotype:protein_coding transcript_biotype:protein_coding
			SPU_019239-tr	7.42689e-06	novel supercontig:GCA_000002235.2:Scaffold338:349581:372692:-1 gene:SPU_019239 transcript:SPU_019239-tr
			NEMVEDRAFT_v1g91884-PA	9.25187e-06	known scaffold:ASM20922v1:scaffold_28:954579:958496:-1 gene:NEMVEDRAFT_v1g91884 transcript:NEMVEDRAFT_v1g91884-RA
			NEMVEDRAFT_v1g205619-PA	9.72911e-06	known scaffold:ASM20922v1:scaffold_61:531293:532446:-1 gene:NEMVEDRAFT_v1g205619 transcript:NEMVEDRAFT_v1g205619-RA
			TriadP51671	1.34386e-05	novel scaffold:ASM15027v1:scaffold_1:3866413:3867441:1 gene:TriadG51671 transcript:TriadT51671
			SPU_020369-tr	4.00636e-05	novel supercontig:GCA_000002235.2:Scaffold1584:104626:105927:1 gene:SPU_020369 transcript:SPU_020369-tr
			TriadP57467	5.12501e-05	novel scaffold:ASM15027v1:scaffold_6:3278045:3280998:1 gene:TriadG57467 transcript:TriadT57467
			NEMVEDRAFT_v1g43778-PA	5.55253e-05	known scaffold:ASM20922v1:scaffold_3105:8859:9443:-1 gene:NEMVEDRAFT_v1g43778 transcript:NEMVEDRAFT_v1g43778-RA
PAC:15716748	Aq716748	Aqu1.218220
			TriadP29682	9.59377e-11	novel scaffold:ASM15027v1:scaffold_11:78955:100607:1 gene:TriadG29682 transcript:TriadT29682
			SPU_002311-tr	3.76506e-10	novel supercontig:GCA_000002235.2:Scaffold292:557915:559078:1 gene:SPU_002311 transcript:SPU_002311-tr
			SPU_003451-tr	2.27846e-09	known supercontig:GCA_000002235.2:Scaffold2146:59287:66319:-1 gene:SPU_003451 transcript:SPU_003451-tr
			TriadP26009	9.48628e-09	novel scaffold:ASM15027v1:scaffold_5:3427178:3428332:1 gene:TriadG26009 transcript:TriadT26009
		GPR101	ENSP00000298110	3.49625e-08	known chromosome:GRCh37:X:136112307:136113833:-1 gene:ENSG00000165370 transcript:ENST00000298110 gene_biotype:protein_coding transcript_biotype:protein_coding
			SPU_021176-tr	4.79007e-08	novel supercontig:GCA_000002235.2:Scaffold477:460727:463376:1 gene:SPU_021176 transcript:SPU_021176-tr
			NEMVEDRAFT_v1g194423-PA	4.81257e-08	known scaffold:ASM20922v1:scaffold_373:167029:168260:-1 gene:NEMVEDRAFT_v1g194423 transcript:NEMVEDRAFT_v1g194423-RA
			TriadP51668	7.35112e-08	novel scaffold:ASM15027v1:scaffold_1:3818531:3819529:-1 gene:TriadG51668 transcript:TriadT51668
			TriadP3759	1.61276e-07	novel scaffold:ASM15027v1:scaffold_6:3057850:3058701:1 gene:TriadG3759 transcript:TriadT3759
			TriadP4509	1.93527e-07	novel scaffold:ASM15027v1:scaffold_1:3026761:3027600:1 gene:TriadG4509 transcript:TriadT4509
PAC:15716749	Aq716749	Aqu1.218221
			SPU_018947-tr	1.31632e-09	novel supercontig:GCA_000002235.2:Scaffold292:475525:476973:-1 gene:SPU_018947 transcript:SPU_018947-tr
			SPU_021579-tr	2.55875e-09	known supercontig:GCA_000002235.2:Scaffold168:550540:551607:-1 gene:SPU_021579 transcript:SPU_021579-tr
			TriadP21782	5.02415e-09	novel scaffold:ASM15027v1:scaffold_2:1289923:1290381:1 gene:TriadG21782 transcript:TriadT21782
			SPU_015757-tr	7.57442e-09	novel supercontig:GCA_000002235.2:Scaffold332:228997:230073:1 gene:SPU_015757 transcript:SPU_015757-tr
			TriadP26009	1.54755e-08	novel scaffold:ASM15027v1:scaffold_5:3427178:3428332:1 gene:TriadG26009 transcript:TriadT26009
			SPU_005132-tr	2.3942e-08	novel supercontig:GCA_000002235.2:Scaffold8539:41613:60580:-1 gene:SPU_005132 transcript:SPU_005132-tr
			NEMVEDRAFT_v1g206986-PA	4.45921e-08	known scaffold:ASM20922v1:scaffold_75:594940:595947:-1 gene:NEMVEDRAFT_v1g206986 transcript:NEMVEDRAFT_v1g206986-RA
			SPU_028049-tr	4.90859e-08	novel supercontig:GCA_000002235.2:Scaffold103:705669:724587:-1 gene:SPU_028049 transcript:SPU_028049-tr
			SPU_027095-tr	5.03246e-08	novel supercontig:GCA_000002235.2:Scaffold338:118046:143829:1 gene:SPU_027095 transcript:SPU_027095-tr
		ADRA1B	ENSP00000306662	5.91118e-08	known chromosome:GRCh37:5:159343790:159399551:1 gene:ENSG00000170214 transcript:ENST00000306675 gene_biotype:protein_coding transcript_biotype:protein_coding
PAC:15716877	Aq716877	Aqu1.218349
			TriadP26009	1.53655e-14	novel scaffold:ASM15027v1:scaffold_5:3427178:3428332:1 gene:TriadG26009 transcript:TriadT26009
			TriadP21782	6.341e-13	novel scaffold:ASM15027v1:scaffold_2:1289923:1290381:1 gene:TriadG21782 transcript:TriadT21782
			SPU_002311-tr	2.48875e-12	novel supercontig:GCA_000002235.2:Scaffold292:557915:559078:1 gene:SPU_002311 transcript:SPU_002311-tr
			SPU_008947-tr	2.86899e-12	novel supercontig:GCA_000002235.2:Scaffold204:566175:567374:1 gene:SPU_008947 transcript:SPU_008947-tr
			NEMVEDRAFT_v1g33581-PA	4.33731e-12	known scaffold:ASM20922v1:scaffold_29:962940:967565:1 gene:NEMVEDRAFT_v1g33581 transcript:NEMVEDRAFT_v1g33581-RA
			TriadP3759	9.88499e-12	novel scaffold:ASM15027v1:scaffold_6:3057850:3058701:1 gene:TriadG3759 transcript:TriadT3759
			TriadP32924	1.84184e-11	novel scaffold:ASM15027v1:scaffold_27:244462:245016:1 gene:TriadG32924 transcript:TriadT32924
			SPU_004629-tr	4.39713e-11	novel supercontig:GCA_000002235.2:Scaffold340:326624:365268:-1 gene:SPU_004629 transcript:SPU_004629-tr
			TriadP29004	6.2816e-11	novel scaffold:ASM15027v1:scaffold_10:783650:784675:-1 gene:TriadG29004 transcript:TriadT29004
			TriadP26040	2.86577e-10	novel scaffold:ASM15027v1:scaffold_5:3447767:3448465:1 gene:TriadG26040 transcript:TriadT26040
PAC:15717007	Aq717007	Aqu1.218479
			TriadP26009	7.72162e-13	novel scaffold:ASM15027v1:scaffold_5:3427178:3428332:1 gene:TriadG26009 transcript:TriadT26009
			TriadP26040	3.02587e-12	novel scaffold:ASM15027v1:scaffold_5:3447767:3448465:1 gene:TriadG26040 transcript:TriadT26040
		MTNR1B	ENSP00000257068	1.01277e-11	known chromosome:GRCh37:11:92702886:92715948:1 gene:ENSG00000134640 transcript:ENST00000257068 gene_biotype:protein_coding transcript_biotype:protein_coding
			SPU_007567-tr	1.60364e-11	known supercontig:GCA_000002235.2:Scaffold696:173694:176793:-1 gene:SPU_007567 transcript:SPU_007567-tr
		GPR161	ENSP00000441039	2.81707e-11	known chromosome:GRCh37:1:168054516:168106536:-1 gene:ENSG00000143147 transcript:ENST00000537209 gene_biotype:protein_coding transcript_biotype:protein_coding
			SPU_027700-tr	4.4153e-11	novel supercontig:GCA_000002235.2:Scaffold5:2173797:2175086:1 gene:SPU_027700 transcript:SPU_027700-tr
		GPR45	ENSP00000258456	4.92247e-11	known chromosome:GRCh37:2:105858200:105859924:1 gene:ENSG00000135973 transcript:ENST00000258456 gene_biotype:protein_coding transcript_biotype:protein_coding
			NEMVEDRAFT_v1g189286-PA	7.92788e-11	known scaffold:ASM20922v1:scaffold_139:378941:380761:-1 gene:NEMVEDRAFT_v1g189286 transcript:NEMVEDRAFT_v1g189286-RA
			NEMVEDRAFT_v1g23333-PA	9.87006e-11	known scaffold:ASM20922v1:scaffold_24:527721:532101:1 gene:NEMVEDRAFT_v1g23333 transcript:NEMVEDRAFT_v1g23333-RA
			NEMVEDRAFT_v1g96957-PA	1.46795e-10	known scaffold:ASM20922v1:scaffold_44:158680:159381:1 gene:NEMVEDRAFT_v1g96957 transcript:NEMVEDRAFT_v1g96957-RA
PAC:15717374	Aq717374	Aqu1.218846
			NEMVEDRAFT_v1g201671-PA	0.000133522	known scaffold:ASM20922v1:scaffold_30:213026:222223:-1 gene:NEMVEDRAFT_v1g201671 transcript:NEMVEDRAFT_v1g201671-RA
			SPU_022683-tr	0.000195341	known supercontig:GCA_000002235.2:Scaffold577:201461:203850:-1 gene:SPU_022683 transcript:SPU_022683-tr
			NEMVEDRAFT_v1g91883-PA	0.000298593	known scaffold:ASM20922v1:scaffold_28:1508058:1509474:1 gene:NEMVEDRAFT_v1g91883 transcript:NEMVEDRAFT_v1g91883-RA
			NEMVEDRAFT_v1g50582-PA	0.00359226	known scaffold:ASM20922v1:scaffold_123:138406:160424:1 gene:NEMVEDRAFT_v1g50582 transcript:NEMVEDRAFT_v1g50582-RA
			NEMVEDRAFT_v1g200455-PA	0.00653616	known scaffold:ASM20922v1:scaffold_21:1462136:1464029:1 gene:NEMVEDRAFT_v1g200455 transcript:NEMVEDRAFT_v1g200455-RA
			TriadP19985	0.00736782	novel scaffold:ASM15027v1:scaffold_1:12742289:12743272:1 gene:TriadG19985 transcript:TriadT19985
			NEMVEDRAFT_v1g222268-PA	0.00804362	known scaffold:ASM20922v1:scaffold_1492:12819:15750:-1 gene:NEMVEDRAFT_v1g222268 transcript:NEMVEDRAFT_v1g222268-RA
		TAAR5	ENSP00000258034	0.0117229	known chromosome:GRCh37:6:132909731:132910877:-1 gene:ENSG00000135569 transcript:ENST00000258034 gene_biotype:protein_coding transcript_biotype:protein_coding
			SPU_012499-tr	0.0143745	novel supercontig:GCA_000002235.2:Scaffold294:351059:359912:-1 gene:SPU_012499 transcript:SPU_012499-tr
			SPU_019158-tr	0.0236561	known supercontig:GCA_000002235.2:Scaffold940:2394:19315:1 gene:SPU_019158 transcript:SPU_019158-tr
PAC:15718112	Aq718112	Aqu1.219584
			NEMVEDRAFT_v1g204412-PA	1.01294e-08	known scaffold:ASM20922v1:scaffold_50:1090171:1100262:-1 gene:NEMVEDRAFT_v1g204412 transcript:NEMVEDRAFT_v1g204412-RA
			NEMVEDRAFT_v1g216426-PA	3.0852e-06	known scaffold:ASM20922v1:scaffold_260:180739:181791:-1 gene:NEMVEDRAFT_v1g216426 transcript:NEMVEDRAFT_v1g216426-RA
			NEMVEDRAFT_v1g52055-PA	3.33026e-06	known scaffold:ASM20922v1:scaffold_269:94082:95766:1 gene:NEMVEDRAFT_v1g52055 transcript:NEMVEDRAFT_v1g52055-RA
			NEMVEDRAFT_v1g199619-PA	3.08469e-05	known scaffold:ASM20922v1:scaffold_16:799191:800291:-1 gene:NEMVEDRAFT_v1g199619 transcript:NEMVEDRAFT_v1g199619-RA
		LHCGR	ENSP00000386033	3.90554e-05	known chromosome:GRCh37:2:48914782:48982810:-1 gene:ENSG00000138039 transcript:ENST00000405626 gene_biotype:protein_coding transcript_biotype:protein_coding
		LHCGR	ENSP00000344301	3.91368e-05	known chromosome:GRCh37:2:48913921:48982880:-1 gene:ENSG00000138039 transcript:ENST00000344775 gene_biotype:protein_coding transcript_biotype:protein_coding
			SPU_015217-tr	4.02217e-05	known supercontig:GCA_000002235.2:Scaffold568:343289:352989:-1 gene:SPU_015217 transcript:SPU_015217-tr
		LHCGR	ENSP00000294954	4.34219e-05	known chromosome:GRCh37:2:48913914:48982832:-1 gene:ENSG00000138039 transcript:ENST00000294954 gene_biotype:protein_coding transcript_biotype:protein_coding
			NEMVEDRAFT_v1g122235-PA	0.000205011	known scaffold:ASM20922v1:scaffold_188:189312:201613:1 gene:NEMVEDRAFT_v1g122235 transcript:NEMVEDRAFT_v1g122235-RA
			SPU_013767-tr	0.000319233	known supercontig:GCA_000002235.2:Scaffold628:75977:77612:-1 gene:SPU_013767 transcript:SPU_013767-tr
PAC:15718483	Aq718483	Aqu1.219955
			TriadP26040	2.96699e-11	novel scaffold:ASM15027v1:scaffold_5:3447767:3448465:1 gene:TriadG26040 transcript:TriadT26040
			SPU_011698-tr	2.16759e-10	known supercontig:GCA_000002235.2:Scaffold1894:38561:39931:-1 gene:SPU_011698 transcript:SPU_011698-tr
			SPU_004629-tr	4.00863e-09	novel supercontig:GCA_000002235.2:Scaffold340:326624:365268:-1 gene:SPU_004629 transcript:SPU_004629-tr
			NEMVEDRAFT_v1g211963-PA	6.5528e-09	known scaffold:ASM20922v1:scaffold_147:191021:192040:1 gene:NEMVEDRAFT_v1g211963 transcript:NEMVEDRAFT_v1g211963-RA
			TriadP32924	1.44519e-08	novel scaffold:ASM15027v1:scaffold_27:244462:245016:1 gene:TriadG32924 transcript:TriadT32924
			NEMVEDRAFT_v1g25017-PA	1.7804e-08	known scaffold:ASM20922v1:scaffold_146:266609:267508:-1 gene:NEMVEDRAFT_v1g25017 transcript:NEMVEDRAFT_v1g25017-RA
		OPN4	ENSP00000393132	2.43699e-08	putative chromosome:GRCh37:10:88414374:88426605:1 gene:ENSG00000122375 transcript:ENST00000443292 gene_biotype:protein_coding transcript_biotype:protein_coding
			NEMVEDRAFT_v1g136537-PA	2.95934e-08	known scaffold:ASM20922v1:scaffold_377:89548:95909:-1 gene:NEMVEDRAFT_v1g136537 transcript:NEMVEDRAFT_v1g136537-RA description:"Predicted protein"
			TriadP51667	3.5056e-08	novel scaffold:ASM15027v1:scaffold_1:3810553:3811662:1 gene:TriadG51667 transcript:TriadT51667
			NEMVEDRAFT_v1g50930-PA	3.81161e-08	known scaffold:ASM20922v1:scaffold_102:720558:722768:1 gene:NEMVEDRAFT_v1g50930 transcript:NEMVEDRAFT_v1g50930-RA
PAC:15718484	Aq718484	Aqu1.219956
			SPU_021588-tr	1.2171e-09	known supercontig:GCA_000002235.2:Scaffold342:236939:241133:1 gene:SPU_021588 transcript:SPU_021588-tr
			NEMVEDRAFT_v1g25017-PA	5.47123e-08	known scaffold:ASM20922v1:scaffold_146:266609:267508:-1 gene:NEMVEDRAFT_v1g25017 transcript:NEMVEDRAFT_v1g25017-RA
			NEMVEDRAFT_v1g96957-PA	1.22461e-07	known scaffold:ASM20922v1:scaffold_44:158680:159381:1 gene:NEMVEDRAFT_v1g96957 transcript:NEMVEDRAFT_v1g96957-RA
		HTR7	ENSP00000337949	2.61768e-07	known chromosome:GRCh37:10:92500580:92617455:-1 gene:ENSG00000148680 transcript:ENST00000336152 gene_biotype:protein_coding transcript_biotype:protein_coding
			NEMVEDRAFT_v1g136537-PA	6.07365e-07	known scaffold:ASM20922v1:scaffold_377:89548:95909:-1 gene:NEMVEDRAFT_v1g136537 transcript:NEMVEDRAFT_v1g136537-RA description:"Predicted protein"
			TriadP26040	7.80915e-07	novel scaffold:ASM15027v1:scaffold_5:3447767:3448465:1 gene:TriadG26040 transcript:TriadT26040
		OPN4	ENSP00000393132	8.54914e-07	putative chromosome:GRCh37:10:88414374:88426605:1 gene:ENSG00000122375 transcript:ENST00000443292 gene_biotype:protein_coding transcript_biotype:protein_coding
			SPU_018826-tr	1.28337e-06	novel supercontig:GCA_000002235.2:Scaffold496:221219:222610:-1 gene:SPU_018826 transcript:SPU_018826-tr
			NEMVEDRAFT_v1g197433-PA	1.54787e-06	known scaffold:ASM20922v1:scaffold_5:2142806:2146833:-1 gene:NEMVEDRAFT_v1g197433 transcript:NEMVEDRAFT_v1g197433-RA description:"Predicted protein"
		GPR52	ENSP00000356658	1.92151e-06	known chromosome:GRCh37:1:174417212:174418683:1 gene:ENSG00000203737 transcript:ENST00000367685 gene_biotype:protein_coding transcript_biotype:protein_coding
PAC:15718485	Aq718485	Aqu1.219957
			TriadP26040	1.01004e-14	novel scaffold:ASM15027v1:scaffold_5:3447767:3448465:1 gene:TriadG26040 transcript:TriadT26040
			SPU_000530-tr	4.35724e-12	novel supercontig:GCA_000002235.2:Scaffold1217:14184:15407:-1 gene:SPU_000530 transcript:SPU_000530-tr
			NEMVEDRAFT_v1g210479-PA	1.27457e-11	known scaffold:ASM20922v1:scaffold_122:426711:427778:-1 gene:NEMVEDRAFT_v1g210479 transcript:NEMVEDRAFT_v1g210479-RA
			SPU_004629-tr	1.99145e-11	novel supercontig:GCA_000002235.2:Scaffold340:326624:365268:-1 gene:SPU_004629 transcript:SPU_004629-tr
			TriadP3740	2.72122e-11	novel scaffold:ASM15027v1:scaffold_37:269873:270730:1 gene:TriadG3740 transcript:TriadT3740
			TriadP26009	4.56878e-11	novel scaffold:ASM15027v1:scaffold_5:3427178:3428332:1 gene:TriadG26009 transcript:TriadT26009
			NEMVEDRAFT_v1g126009-PA	3.85956e-10	known scaffold:ASM20922v1:scaffold_227:192421:194084:-1 gene:NEMVEDRAFT_v1g126009 transcript:NEMVEDRAFT_v1g126009-RA
			NEMVEDRAFT_v1g25017-PA	4.68597e-10	known scaffold:ASM20922v1:scaffold_146:266609:267508:-1 gene:NEMVEDRAFT_v1g25017 transcript:NEMVEDRAFT_v1g25017-RA
			TriadP29004	6.51307e-10	novel scaffold:ASM15027v1:scaffold_10:783650:784675:-1 gene:TriadG29004 transcript:TriadT29004
			TriadP21782	1.33183e-09	novel scaffold:ASM15027v1:scaffold_2:1289923:1290381:1 gene:TriadG21782 transcript:TriadT21782
PAC:15719539	Aq719539	Aqu1.221011
			NEMVEDRAFT_v1g138768-PA	0.000110421	known scaffold:ASM20922v1:scaffold_443:24079:24684:-1 gene:NEMVEDRAFT_v1g138768 transcript:NEMVEDRAFT_v1g138768-RA
			NEMVEDRAFT_v1g210432-PA	0.000147362	known scaffold:ASM20922v1:scaffold_121:476106:477131:-1 gene:NEMVEDRAFT_v1g210432 transcript:NEMVEDRAFT_v1g210432-RA
			SPU_022401-tr	0.000180241	novel supercontig:GCA_000002235.2:Scaffold670:104492:105676:-1 gene:SPU_022401 transcript:SPU_022401-tr
			SPU_021588-tr	0.000195533	known supercontig:GCA_000002235.2:Scaffold342:236939:241133:1 gene:SPU_021588 transcript:SPU_021588-tr
		HTR6	ENSP00000289753	0.000341751	known chromosome:GRCh37:1:19991780:20006055:1 gene:ENSG00000158748 transcript:ENST00000289753 gene_biotype:protein_coding transcript_biotype:protein_coding
			TriadP26040	0.0003728	novel scaffold:ASM15027v1:scaffold_5:3447767:3448465:1 gene:TriadG26040 transcript:TriadT26040
			NEMVEDRAFT_v1g105626-PA	0.000379588	known scaffold:ASM20922v1:scaffold_78:762440:763702:1 gene:NEMVEDRAFT_v1g105626 transcript:NEMVEDRAFT_v1g105626-RA
			NEMVEDRAFT_v1g52597-PA	0.000732804	known scaffold:ASM20922v1:scaffold_160:365880:366713:-1 gene:NEMVEDRAFT_v1g52597 transcript:NEMVEDRAFT_v1g52597-RA
			SPU_023253-tr	0.000744752	novel supercontig:GCA_000002235.2:Scaffold443:341298:342383:-1 gene:SPU_023253 transcript:SPU_023253-tr
			NEMVEDRAFT_v1g41864-PA	0.00076156	known scaffold:ASM20922v1:scaffold_394:94728:96446:1 gene:NEMVEDRAFT_v1g41864 transcript:NEMVEDRAFT_v1g41864-RA
PAC:15721359	Aq721359	Aqu1.222831
			TriadP19201	2.69614e-75	novel scaffold:ASM15027v1:scaffold_1:4793638:4794618:1 gene:TriadG19201 transcript:TriadT19201
			NEMVEDRAFT_v1g90480-PA	5.88079e-73	known scaffold:ASM20922v1:scaffold_24:416941:417873:-1 gene:NEMVEDRAFT_v1g90480 transcript:NEMVEDRAFT_v1g90480-RA
		LHCGR	ENSP00000344301	1.22935e-72	known chromosome:GRCh37:2:48913921:48982880:-1 gene:ENSG00000138039 transcript:ENST00000344775 gene_biotype:protein_coding transcript_biotype:protein_coding
		TSHR	ENSP00000441235	1.3274e-72	known chromosome:GRCh37:14:81421387:81612646:1 gene:ENSG00000165409 transcript:ENST00000541158 gene_biotype:protein_coding transcript_biotype:protein_coding
		LHCGR	ENSP00000294954	2.02052e-72	known chromosome:GRCh37:2:48913914:48982832:-1 gene:ENSG00000138039 transcript:ENST00000294954 gene_biotype:protein_coding transcript_biotype:protein_coding
		LHCGR	ENSP00000386033	2.46265e-72	known chromosome:GRCh37:2:48914782:48982810:-1 gene:ENSG00000138039 transcript:ENST00000405626 gene_biotype:protein_coding transcript_biotype:protein_coding
			NEMVEDRAFT_v1g204412-PA	1.12274e-71	known scaffold:ASM20922v1:scaffold_50:1090171:1100262:-1 gene:NEMVEDRAFT_v1g204412 transcript:NEMVEDRAFT_v1g204412-RA
		FSHR	ENSP00000333908	1.88197e-69	known chromosome:GRCh37:2:49189296:49381666:-1 gene:ENSG00000170820 transcript:ENST00000346173 gene_biotype:protein_coding transcript_biotype:protein_coding
		FSHR	ENSP00000306780	3.10046e-69	known chromosome:GRCh37:2:49189770:49381620:-1 gene:ENSG00000170820 transcript:ENST00000304421 gene_biotype:protein_coding transcript_biotype:protein_coding
		FSHR	ENSP00000384708	3.56126e-69	known chromosome:GRCh37:2:49189296:49381676:-1 gene:ENSG00000170820 transcript:ENST00000406846 gene_biotype:protein_coding transcript_biotype:protein_coding
PAC:15721762	Aq721762	Aqu1.223234
			NEMVEDRAFT_v1g204412-PA	1.64571e-88	known scaffold:ASM20922v1:scaffold_50:1090171:1100262:-1 gene:NEMVEDRAFT_v1g204412 transcript:NEMVEDRAFT_v1g204412-RA
			SPU_000995-tr	5.06975e-79	known supercontig:GCA_000002235.2:Scaffold307:539001:546092:-1 gene:SPU_000995 transcript:SPU_000995-tr
			SPU_027375-tr	1.0679e-74	novel supercontig:GCA_000002235.2:Scaffold1758:102272:120606:-1 gene:SPU_027375 transcript:SPU_027375-tr
			TriadP12963	9.22877e-73	novel scaffold:ASM15027v1:scaffold_1:2733861:2734781:1 gene:TriadG12963 transcript:TriadT12963
			TriadP19201	4.05224e-71	novel scaffold:ASM15027v1:scaffold_1:4793638:4794618:1 gene:TriadG19201 transcript:TriadT19201
		LHCGR	ENSP00000344301	4.2243e-70	known chromosome:GRCh37:2:48913921:48982880:-1 gene:ENSG00000138039 transcript:ENST00000344775 gene_biotype:protein_coding transcript_biotype:protein_coding
		LHCGR	ENSP00000294954	6.45354e-70	known chromosome:GRCh37:2:48913914:48982832:-1 gene:ENSG00000138039 transcript:ENST00000294954 gene_biotype:protein_coding transcript_biotype:protein_coding
		LHCGR	ENSP00000386033	9.94385e-70	known chromosome:GRCh37:2:48914782:48982810:-1 gene:ENSG00000138039 transcript:ENST00000405626 gene_biotype:protein_coding transcript_biotype:protein_coding
		TSHR	ENSP00000441235	6.08081e-67	known chromosome:GRCh37:14:81421387:81612646:1 gene:ENSG00000165409 transcript:ENST00000541158 gene_biotype:protein_coding transcript_biotype:protein_coding
		FSHR	ENSP00000333908	7.84879e-65	known chromosome:GRCh37:2:49189296:49381666:-1 gene:ENSG00000170820 transcript:ENST00000346173 gene_biotype:protein_coding transcript_biotype:protein_coding
PAC:15722199	Aq722199	Aqu1.223671
			NEMVEDRAFT_v1g210479-PA	1.32549e-08	known scaffold:ASM20922v1:scaffold_122:426711:427778:-1 gene:NEMVEDRAFT_v1g210479 transcript:NEMVEDRAFT_v1g210479-RA
			TriadP15459	6.45552e-07	novel scaffold:ASM15027v1:scaffold_10:282692:283552:1 gene:TriadG15459 transcript:TriadT15459
			NEMVEDRAFT_v1g178677-PA	1.38108e-06	known scaffold:ASM20922v1:scaffold_7:2127786:2129911:-1 gene:NEMVEDRAFT_v1g178677 transcript:NEMVEDRAFT_v1g178677-RA
			TriadP25957	1.50658e-06	novel scaffold:ASM15027v1:scaffold_5:342381:343454:-1 gene:TriadG25957 transcript:TriadT25957
			SPU_000498-tr	2.74867e-06	known supercontig:GCA_000002235.2:Scaffold3:1624663:1626169:1 gene:SPU_000498 transcript:SPU_000498-tr
			SPU_000064-tr	7.93777e-06	novel supercontig:GCA_000002235.2:Scaffold86:1090157:1094177:-1 gene:SPU_000064 transcript:SPU_000064-tr
			SPU_025453-tr	9.67455e-06	known supercontig:GCA_000002235.2:Scaffold40:305263:309000:1 gene:SPU_025453 transcript:SPU_025453-tr
			TriadP26040	2.49406e-05	novel scaffold:ASM15027v1:scaffold_5:3447767:3448465:1 gene:TriadG26040 transcript:TriadT26040
		HCRTR1	ENSP00000362810	2.61127e-05	known chromosome:GRCh37:1:32084641:32092792:1 gene:ENSG00000121764 transcript:ENST00000373706 gene_biotype:protein_coding transcript_biotype:protein_coding
		GPR183	ENSP00000365596	2.85812e-05	known chromosome:GRCh37:13:99946784:99959659:-1 gene:ENSG00000169508 transcript:ENST00000376414 gene_biotype:protein_coding transcript_biotype:protein_coding
PAC:15722200	Aq722200	Aqu1.223672
			TriadP26040	1.04097e-09	novel scaffold:ASM15027v1:scaffold_5:3447767:3448465:1 gene:TriadG26040 transcript:TriadT26040
			NEMVEDRAFT_v1g210479-PA	8.21731e-09	known scaffold:ASM20922v1:scaffold_122:426711:427778:-1 gene:NEMVEDRAFT_v1g210479 transcript:NEMVEDRAFT_v1g210479-RA
			SPU_000498-tr	2.12671e-07	known supercontig:GCA_000002235.2:Scaffold3:1624663:1626169:1 gene:SPU_000498 transcript:SPU_000498-tr
			NEMVEDRAFT_v1g25017-PA	4.27773e-07	known scaffold:ASM20922v1:scaffold_146:266609:267508:-1 gene:NEMVEDRAFT_v1g25017 transcript:NEMVEDRAFT_v1g25017-RA
			SPU_004629-tr	1.01055e-06	novel supercontig:GCA_000002235.2:Scaffold340:326624:365268:-1 gene:SPU_004629 transcript:SPU_004629-tr
			SPU_000064-tr	5.65739e-06	novel supercontig:GCA_000002235.2:Scaffold86:1090157:1094177:-1 gene:SPU_000064 transcript:SPU_000064-tr
		RRH	ENSP00000314992	5.96321e-06	known chromosome:GRCh37:4:110749150:110765760:1 gene:ENSG00000180245 transcript:ENST00000317735 gene_biotype:protein_coding transcript_biotype:protein_coding
			NEMVEDRAFT_v1g202896-PA	1.42363e-05	known scaffold:ASM20922v1:scaffold_38:1038722:1039798:1 gene:NEMVEDRAFT_v1g202896 transcript:NEMVEDRAFT_v1g202896-RA
			SPU_008947-tr	1.65065e-05	novel supercontig:GCA_000002235.2:Scaffold204:566175:567374:1 gene:SPU_008947 transcript:SPU_008947-tr
			TriadP15459	4.06393e-05	novel scaffold:ASM15027v1:scaffold_10:282692:283552:1 gene:TriadG15459 transcript:TriadT15459
PAC:15722205	Aq722205	Aqu1.223677
			SPU_000498-tr	1.29162e-09	known supercontig:GCA_000002235.2:Scaffold3:1624663:1626169:1 gene:SPU_000498 transcript:SPU_000498-tr
			NEMVEDRAFT_v1g210479-PA	2.27507e-09	known scaffold:ASM20922v1:scaffold_122:426711:427778:-1 gene:NEMVEDRAFT_v1g210479 transcript:NEMVEDRAFT_v1g210479-RA
			SPU_025871-tr	1.06721e-08	novel supercontig:GCA_000002235.2:Scaffold450:457184:463949:1 gene:SPU_025871 transcript:SPU_025871-tr
			TriadP15459	1.286e-08	novel scaffold:ASM15027v1:scaffold_10:282692:283552:1 gene:TriadG15459 transcript:TriadT15459
			NEMVEDRAFT_v1g25017-PA	2.70867e-08	known scaffold:ASM20922v1:scaffold_146:266609:267508:-1 gene:NEMVEDRAFT_v1g25017 transcript:NEMVEDRAFT_v1g25017-RA
			TriadP26040	5.21446e-08	novel scaffold:ASM15027v1:scaffold_5:3447767:3448465:1 gene:TriadG26040 transcript:TriadT26040
			SPU_008947-tr	5.95023e-08	novel supercontig:GCA_000002235.2:Scaffold204:566175:567374:1 gene:SPU_008947 transcript:SPU_008947-tr
			SPU_013359-tr	1.21026e-07	novel supercontig:GCA_000002235.2:Scaffold39:982252:984199:1 gene:SPU_013359 transcript:SPU_013359-tr
			SPU_025453-tr	4.52972e-07	known supercontig:GCA_000002235.2:Scaffold40:305263:309000:1 gene:SPU_025453 transcript:SPU_025453-tr
			TriadP25957	6.41201e-07	novel scaffold:ASM15027v1:scaffold_5:342381:343454:-1 gene:TriadG25957 transcript:TriadT25957
PAC:15722301	Aq722301	Aqu1.223773
			SPU_014269-tr	1.22232e-13	known supercontig:GCA_000002235.2:Scaffold93:235739:236983:-1 gene:SPU_014269 transcript:SPU_014269-tr
			TriadP26009	1.53735e-13	novel scaffold:ASM15027v1:scaffold_5:3427178:3428332:1 gene:TriadG26009 transcript:TriadT26009
			SPU_027700-tr	1.92362e-12	novel supercontig:GCA_000002235.2:Scaffold5:2173797:2175086:1 gene:SPU_027700 transcript:SPU_027700-tr
			NEMVEDRAFT_v1g131347-PA	9.45437e-12	known scaffold:ASM20922v1:scaffold_294:192588:194089:1 gene:NEMVEDRAFT_v1g131347 transcript:NEMVEDRAFT_v1g131347-RA
			TriadP21782	2.73688e-11	novel scaffold:ASM15027v1:scaffold_2:1289923:1290381:1 gene:TriadG21782 transcript:TriadT21782
			NEMVEDRAFT_v1g209464-PA	3.14313e-11	known scaffold:ASM20922v1:scaffold_106:449782:450801:-1 gene:NEMVEDRAFT_v1g209464 transcript:NEMVEDRAFT_v1g209464-RA
			SPU_015593-tr	5.73701e-11	novel supercontig:GCA_000002235.2:Scaffold1084:125764:127786:1 gene:SPU_015593 transcript:SPU_015593-tr
			SPU_021588-tr	6.5872e-11	known supercontig:GCA_000002235.2:Scaffold342:236939:241133:1 gene:SPU_021588 transcript:SPU_021588-tr
			TriadP3759	1.33069e-10	novel scaffold:ASM15027v1:scaffold_6:3057850:3058701:1 gene:TriadG3759 transcript:TriadT3759
			TriadP26040	1.80279e-10	novel scaffold:ASM15027v1:scaffold_5:3447767:3448465:1 gene:TriadG26040 transcript:TriadT26040
PAC:15722303	Aq722303	Aqu1.223775
			NEMVEDRAFT_v1g131347-PA	6.15708e-12	known scaffold:ASM20922v1:scaffold_294:192588:194089:1 gene:NEMVEDRAFT_v1g131347 transcript:NEMVEDRAFT_v1g131347-RA
			NEMVEDRAFT_v1g1897-PA	1.15947e-10	known scaffold:ASM20922v1:scaffold_3:385170:386045:1 gene:NEMVEDRAFT_v1g1897 transcript:NEMVEDRAFT_v1g1897-RA
			TriadP26009	1.32983e-10	novel scaffold:ASM15027v1:scaffold_5:3427178:3428332:1 gene:TriadG26009 transcript:TriadT26009
			SPU_004629-tr	1.61557e-10	novel supercontig:GCA_000002235.2:Scaffold340:326624:365268:-1 gene:SPU_004629 transcript:SPU_004629-tr
		HTR6	ENSP00000289753	2.55541e-10	known chromosome:GRCh37:1:19991780:20006055:1 gene:ENSG00000158748 transcript:ENST00000289753 gene_biotype:protein_coding transcript_biotype:protein_coding
			TriadP3759	3.55437e-10	novel scaffold:ASM15027v1:scaffold_6:3057850:3058701:1 gene:TriadG3759 transcript:TriadT3759
			NEMVEDRAFT_v1g215412-PA	3.67817e-10	known scaffold:ASM20922v1:scaffold_227:254966:260513:-1 gene:NEMVEDRAFT_v1g215412 transcript:NEMVEDRAFT_v1g215412-RA
			SPU_008190-tr	4.50969e-10	novel supercontig:GCA_000002235.2:Scaffold2898:6091:7284:1 gene:SPU_008190 transcript:SPU_008190-tr
			NEMVEDRAFT_v1g210479-PA	4.97566e-10	known scaffold:ASM20922v1:scaffold_122:426711:427778:-1 gene:NEMVEDRAFT_v1g210479 transcript:NEMVEDRAFT_v1g210479-RA
			SPU_027700-tr	8.3807e-10	novel supercontig:GCA_000002235.2:Scaffold5:2173797:2175086:1 gene:SPU_027700 transcript:SPU_027700-tr
PAC:15722304	Aq722304	Aqu1.223776
			TriadP26009	3.41223e-13	novel scaffold:ASM15027v1:scaffold_5:3427178:3428332:1 gene:TriadG26009 transcript:TriadT26009
			NEMVEDRAFT_v1g131347-PA	3.63427e-13	known scaffold:ASM20922v1:scaffold_294:192588:194089:1 gene:NEMVEDRAFT_v1g131347 transcript:NEMVEDRAFT_v1g131347-RA
			SPU_004629-tr	1.0925e-12	novel supercontig:GCA_000002235.2:Scaffold340:326624:365268:-1 gene:SPU_004629 transcript:SPU_004629-tr
		GPR63	ENSP00000229955	2.59114e-12	known chromosome:GRCh37:6:97242002:97285339:-1 gene:ENSG00000112218 transcript:ENST00000229955 gene_biotype:protein_coding transcript_biotype:protein_coding
			NEMVEDRAFT_v1g52597-PA	2.93443e-12	known scaffold:ASM20922v1:scaffold_160:365880:366713:-1 gene:NEMVEDRAFT_v1g52597 transcript:NEMVEDRAFT_v1g52597-RA
			NEMVEDRAFT_v1g172825-PA	4.73673e-12	known scaffold:ASM20922v1:scaffold_226:278894:279893:1 gene:NEMVEDRAFT_v1g172825 transcript:NEMVEDRAFT_v1g172825-RA
			NEMVEDRAFT_v1g209464-PA	4.7389e-12	known scaffold:ASM20922v1:scaffold_106:449782:450801:-1 gene:NEMVEDRAFT_v1g209464 transcript:NEMVEDRAFT_v1g209464-RA
			SPU_015593-tr	8.57963e-12	novel supercontig:GCA_000002235.2:Scaffold1084:125764:127786:1 gene:SPU_015593 transcript:SPU_015593-tr
			SPU_027700-tr	1.5545e-11	novel supercontig:GCA_000002235.2:Scaffold5:2173797:2175086:1 gene:SPU_027700 transcript:SPU_027700-tr
			SPU_021794-tr	2.60773e-11	novel supercontig:GCA_000002235.2:Scaffold1271:113652:118863:1 gene:SPU_021794 transcript:SPU_021794-tr
PAC:15722305	Aq722305	Aqu1.223777
			TriadP26009	8.55427e-12	novel scaffold:ASM15027v1:scaffold_5:3427178:3428332:1 gene:TriadG26009 transcript:TriadT26009
		PPAN-P2RY11	ENSP00000377385	9.17326e-11	known chromosome:GRCh37:19:10217071:10225414:1 gene:ENSG00000243207 transcript:ENST00000393796 gene_biotype:protein_coding transcript_biotype:protein_coding
			NEMVEDRAFT_v1g131347-PA	1.77669e-10	known scaffold:ASM20922v1:scaffold_294:192588:194089:1 gene:NEMVEDRAFT_v1g131347 transcript:NEMVEDRAFT_v1g131347-RA
		GPR83	ENSP00000243673	5.02561e-10	known chromosome:GRCh37:11:94110477:94134585:-1 gene:ENSG00000123901 transcript:ENST00000243673 gene_biotype:protein_coding transcript_biotype:protein_coding
			SPU_004629-tr	1.49711e-09	novel supercontig:GCA_000002235.2:Scaffold340:326624:365268:-1 gene:SPU_004629 transcript:SPU_004629-tr
		MTNR1B	ENSP00000257068	1.59468e-09	known chromosome:GRCh37:11:92702886:92715948:1 gene:ENSG00000134640 transcript:ENST00000257068 gene_biotype:protein_coding transcript_biotype:protein_coding
			NEMVEDRAFT_v1g214360-PA	1.87256e-08	known scaffold:ASM20922v1:scaffold_198:92553:96297:-1 gene:NEMVEDRAFT_v1g214360 transcript:NEMVEDRAFT_v1g214360-RA
			NEMVEDRAFT_v1g208724-PA	2.01695e-08	known scaffold:ASM20922v1:scaffold_96:141621:143069:-1 gene:NEMVEDRAFT_v1g208724 transcript:NEMVEDRAFT_v1g208724-RA
			NEMVEDRAFT_v1g239384-PA	4.01215e-08	known scaffold:ASM20922v1:scaffold_14:798192:800136:-1 gene:NEMVEDRAFT_v1g239384 transcript:NEMVEDRAFT_v1g239384-RA
			SPU_007567-tr	5.93957e-08	known supercontig:GCA_000002235.2:Scaffold696:173694:176793:-1 gene:SPU_007567 transcript:SPU_007567-tr
PAC:15722306	Aq722306	Aqu1.223778
			TriadP26009	2.73188e-13	novel scaffold:ASM15027v1:scaffold_5:3427178:3428332:1 gene:TriadG26009 transcript:TriadT26009
			NEMVEDRAFT_v1g131347-PA	3.38277e-13	known scaffold:ASM20922v1:scaffold_294:192588:194089:1 gene:NEMVEDRAFT_v1g131347 transcript:NEMVEDRAFT_v1g131347-RA
			SPU_015593-tr	1.89097e-11	novel supercontig:GCA_000002235.2:Scaffold1084:125764:127786:1 gene:SPU_015593 transcript:SPU_015593-tr
		GPR63	ENSP00000229955	2.50381e-11	known chromosome:GRCh37:6:97242002:97285339:-1 gene:ENSG00000112218 transcript:ENST00000229955 gene_biotype:protein_coding transcript_biotype:protein_coding
			NEMVEDRAFT_v1g209464-PA	5.19917e-11	known scaffold:ASM20922v1:scaffold_106:449782:450801:-1 gene:NEMVEDRAFT_v1g209464 transcript:NEMVEDRAFT_v1g209464-RA
			SPU_022317-tr	3.18756e-10	novel supercontig:GCA_000002235.2:Scaffold476:256630:257796:-1 gene:SPU_022317 transcript:SPU_022317-tr
			SPU_004629-tr	7.96943e-10	novel supercontig:GCA_000002235.2:Scaffold340:326624:365268:-1 gene:SPU_004629 transcript:SPU_004629-tr
		HCAR3	ENSP00000436714	9.64516e-10	known chromosome:GRCh37:12:123199303:123201439:-1 gene:ENSG00000255398 transcript:ENST00000528880 gene_biotype:protein_coding transcript_biotype:protein_coding
			TriadP21782	1.0251e-09	novel scaffold:ASM15027v1:scaffold_2:1289923:1290381:1 gene:TriadG21782 transcript:TriadT21782
			NEMVEDRAFT_v1g210479-PA	1.28542e-09	known scaffold:ASM20922v1:scaffold_122:426711:427778:-1 gene:NEMVEDRAFT_v1g210479 transcript:NEMVEDRAFT_v1g210479-RA
PAC:15722307	Aq722307	Aqu1.223779
			TriadP26009	2.06919e-11	novel scaffold:ASM15027v1:scaffold_5:3427178:3428332:1 gene:TriadG26009 transcript:TriadT26009
			NEMVEDRAFT_v1g131347-PA	5.46586e-10	known scaffold:ASM20922v1:scaffold_294:192588:194089:1 gene:NEMVEDRAFT_v1g131347 transcript:NEMVEDRAFT_v1g131347-RA
			SPU_005569-tr	4.36462e-09	novel supercontig:GCA_000002235.2:Scaffold19:1102662:1108121:-1 gene:SPU_005569 transcript:SPU_005569-tr
			TriadP3759	4.49863e-09	novel scaffold:ASM15027v1:scaffold_6:3057850:3058701:1 gene:TriadG3759 transcript:TriadT3759
			NEMVEDRAFT_v1g194423-PA	4.54659e-09	known scaffold:ASM20922v1:scaffold_373:167029:168260:-1 gene:NEMVEDRAFT_v1g194423 transcript:NEMVEDRAFT_v1g194423-RA
			NEMVEDRAFT_v1g209464-PA	5.25155e-09	known scaffold:ASM20922v1:scaffold_106:449782:450801:-1 gene:NEMVEDRAFT_v1g209464 transcript:NEMVEDRAFT_v1g209464-RA
			SPU_014269-tr	6.46718e-09	known supercontig:GCA_000002235.2:Scaffold93:235739:236983:-1 gene:SPU_014269 transcript:SPU_014269-tr
			SPU_004629-tr	7.20974e-09	novel supercontig:GCA_000002235.2:Scaffold340:326624:365268:-1 gene:SPU_004629 transcript:SPU_004629-tr
			TriadP26040	8.78006e-09	novel scaffold:ASM15027v1:scaffold_5:3447767:3448465:1 gene:TriadG26040 transcript:TriadT26040
			NEMVEDRAFT_v1g210479-PA	1.11301e-08	known scaffold:ASM20922v1:scaffold_122:426711:427778:-1 gene:NEMVEDRAFT_v1g210479 transcript:NEMVEDRAFT_v1g210479-RA
PAC:15722410	Aq722410	Aqu1.223882
			NEMVEDRAFT_v1g111875-PA	2.49897e-07	known scaffold:ASM20922v1:scaffold_108:648742:649572:1 gene:NEMVEDRAFT_v1g111875 transcript:NEMVEDRAFT_v1g111875-RA
		EDNRB	ENSP00000366416	2.04175e-06	putative chromosome:GRCh37:13:78469616:78493903:-1 gene:ENSG00000136160 transcript:ENST00000377211 gene_biotype:protein_coding transcript_biotype:protein_coding
			SPU_000498-tr	2.29204e-05	known supercontig:GCA_000002235.2:Scaffold3:1624663:1626169:1 gene:SPU_000498 transcript:SPU_000498-tr
			TriadP3759	2.78797e-05	novel scaffold:ASM15027v1:scaffold_6:3057850:3058701:1 gene:TriadG3759 transcript:TriadT3759
		GPR63	ENSP00000229955	4.01108e-05	known chromosome:GRCh37:6:97242002:97285339:-1 gene:ENSG00000112218 transcript:ENST00000229955 gene_biotype:protein_coding transcript_biotype:protein_coding
			TriadP51878	4.11117e-05	novel scaffold:ASM15027v1:scaffold_1:5554502:5555551:1 gene:TriadG51878 transcript:TriadT51878
			NEMVEDRAFT_v1g206236-PA	9.50684e-05	known scaffold:ASM20922v1:scaffold_67:728085:729092:1 gene:NEMVEDRAFT_v1g206236 transcript:NEMVEDRAFT_v1g206236-RA
			NEMVEDRAFT_v1g212702-PA	0.000100458	known scaffold:ASM20922v1:scaffold_161:136500:143596:-1 gene:NEMVEDRAFT_v1g212702 transcript:NEMVEDRAFT_v1g212702-RA
			TriadP26040	0.00010623	novel scaffold:ASM15027v1:scaffold_5:3447767:3448465:1 gene:TriadG26040 transcript:TriadT26040
			TriadP3740	0.000172197	novel scaffold:ASM15027v1:scaffold_37:269873:270730:1 gene:TriadG3740 transcript:TriadT3740
PAC:15722868	Aq722868	Aqu1.224340
			NEMVEDRAFT_v1g210479-PA	5.0863e-13	known scaffold:ASM20922v1:scaffold_122:426711:427778:-1 gene:NEMVEDRAFT_v1g210479 transcript:NEMVEDRAFT_v1g210479-RA
			TriadP21782	2.47571e-11	novel scaffold:ASM15027v1:scaffold_2:1289923:1290381:1 gene:TriadG21782 transcript:TriadT21782
			SPU_004629-tr	9.26894e-11	novel supercontig:GCA_000002235.2:Scaffold340:326624:365268:-1 gene:SPU_004629 transcript:SPU_004629-tr
			NEMVEDRAFT_v1g131347-PA	1.04455e-10	known scaffold:ASM20922v1:scaffold_294:192588:194089:1 gene:NEMVEDRAFT_v1g131347 transcript:NEMVEDRAFT_v1g131347-RA
		LPAR4	ENSP00000408205	1.10957e-10	known chromosome:GRCh37:X:78003225:78012591:1 gene:ENSG00000147145 transcript:ENST00000435339 gene_biotype:protein_coding transcript_biotype:protein_coding
			SPU_021588-tr	1.12198e-10	known supercontig:GCA_000002235.2:Scaffold342:236939:241133:1 gene:SPU_021588 transcript:SPU_021588-tr
			SPU_003492-tr	1.46265e-10	novel supercontig:GCA_000002235.2:Scaffold385:257485:258519:-1 gene:SPU_003492 transcript:SPU_003492-tr
			TriadP3759	1.57302e-10	novel scaffold:ASM15027v1:scaffold_6:3057850:3058701:1 gene:TriadG3759 transcript:TriadT3759
			SPU_008259-tr	1.72473e-10	novel supercontig:GCA_000002235.2:Scaffold2398:66759:92520:-1 gene:SPU_008259 transcript:SPU_008259-tr
			NEMVEDRAFT_v1g194423-PA	2.20045e-10	known scaffold:ASM20922v1:scaffold_373:167029:168260:-1 gene:NEMVEDRAFT_v1g194423 transcript:NEMVEDRAFT_v1g194423-RA
PAC:15723144	Aq723144	Aqu1.224616
			NEMVEDRAFT_v1g205216-PA	1.00683e-13	known scaffold:ASM20922v1:scaffold_57:638706:639749:1 gene:NEMVEDRAFT_v1g205216 transcript:NEMVEDRAFT_v1g205216-RA
			NEMVEDRAFT_v1g50930-PA	3.67808e-10	known scaffold:ASM20922v1:scaffold_102:720558:722768:1 gene:NEMVEDRAFT_v1g50930 transcript:NEMVEDRAFT_v1g50930-RA
			TriadP26009	9.04641e-10	novel scaffold:ASM15027v1:scaffold_5:3427178:3428332:1 gene:TriadG26009 transcript:TriadT26009
			NEMVEDRAFT_v1g209217-PA	4.1346e-09	known scaffold:ASM20922v1:scaffold_102:714866:717427:1 gene:NEMVEDRAFT_v1g209217 transcript:NEMVEDRAFT_v1g209217-RA
			SPU_004629-tr	2.28829e-08	novel supercontig:GCA_000002235.2:Scaffold340:326624:365268:-1 gene:SPU_004629 transcript:SPU_004629-tr
			SPU_021794-tr	3.46704e-08	novel supercontig:GCA_000002235.2:Scaffold1271:113652:118863:1 gene:SPU_021794 transcript:SPU_021794-tr
			SPU_013359-tr	7.54722e-08	novel supercontig:GCA_000002235.2:Scaffold39:982252:984199:1 gene:SPU_013359 transcript:SPU_013359-tr
			SPU_027700-tr	7.77622e-08	novel supercontig:GCA_000002235.2:Scaffold5:2173797:2175086:1 gene:SPU_027700 transcript:SPU_027700-tr
			NEMVEDRAFT_v1g33779-PA	8.08572e-08	known scaffold:ASM20922v1:scaffold_39:800621:801181:-1 gene:NEMVEDRAFT_v1g33779 transcript:NEMVEDRAFT_v1g33779-RA
			NEMVEDRAFT_v1g201540-PA	1.10585e-07	known scaffold:ASM20922v1:scaffold_29:207675:208685:1 gene:NEMVEDRAFT_v1g201540 transcript:NEMVEDRAFT_v1g201540-RA
PAC:15723376	Aq723376	Aqu1.224848
			TriadP14615	1.11873e-07	novel scaffold:ASM15027v1:scaffold_2:4845981:4846850:-1 gene:TriadG14615 transcript:TriadT14615
			SPU_022401-tr	3.7553e-07	novel supercontig:GCA_000002235.2:Scaffold670:104492:105676:-1 gene:SPU_022401 transcript:SPU_022401-tr
			TriadP21782	9.95299e-07	novel scaffold:ASM15027v1:scaffold_2:1289923:1290381:1 gene:TriadG21782 transcript:TriadT21782
			SPU_002311-tr	1.26398e-06	novel supercontig:GCA_000002235.2:Scaffold292:557915:559078:1 gene:SPU_002311 transcript:SPU_002311-tr
			SPU_007567-tr	1.58004e-06	known supercontig:GCA_000002235.2:Scaffold696:173694:176793:-1 gene:SPU_007567 transcript:SPU_007567-tr
			TriadP51672	3.04918e-06	novel scaffold:ASM15027v1:scaffold_1:3887095:3888075:1 gene:TriadG51672 transcript:TriadT51672
			TriadP26009	3.2353e-06	novel scaffold:ASM15027v1:scaffold_5:3427178:3428332:1 gene:TriadG26009 transcript:TriadT26009
			SPU_004629-tr	4.79851e-06	novel supercontig:GCA_000002235.2:Scaffold340:326624:365268:-1 gene:SPU_004629 transcript:SPU_004629-tr
			TriadP26040	8.69822e-06	novel scaffold:ASM15027v1:scaffold_5:3447767:3448465:1 gene:TriadG26040 transcript:TriadT26040
			TriadP3759	1.71099e-05	novel scaffold:ASM15027v1:scaffold_6:3057850:3058701:1 gene:TriadG3759 transcript:TriadT3759
PAC:15723377	Aq723377	Aqu1.224849
			TriadP26009	1.94265e-07	novel scaffold:ASM15027v1:scaffold_5:3427178:3428332:1 gene:TriadG26009 transcript:TriadT26009
			TriadP26040	2.98578e-07	novel scaffold:ASM15027v1:scaffold_5:3447767:3448465:1 gene:TriadG26040 transcript:TriadT26040
			TriadP14615	3.34826e-07	novel scaffold:ASM15027v1:scaffold_2:4845981:4846850:-1 gene:TriadG14615 transcript:TriadT14615
			SPU_022401-tr	8.76172e-07	novel supercontig:GCA_000002235.2:Scaffold670:104492:105676:-1 gene:SPU_022401 transcript:SPU_022401-tr
			NEMVEDRAFT_v1g214360-PA	2.79515e-06	known scaffold:ASM20922v1:scaffold_198:92553:96297:-1 gene:NEMVEDRAFT_v1g214360 transcript:NEMVEDRAFT_v1g214360-RA
			NEMVEDRAFT_v1g212702-PA	3.94963e-06	known scaffold:ASM20922v1:scaffold_161:136500:143596:-1 gene:NEMVEDRAFT_v1g212702 transcript:NEMVEDRAFT_v1g212702-RA
			TriadP21782	7.12189e-06	novel scaffold:ASM15027v1:scaffold_2:1289923:1290381:1 gene:TriadG21782 transcript:TriadT21782
			SPU_004629-tr	8.06705e-06	novel supercontig:GCA_000002235.2:Scaffold340:326624:365268:-1 gene:SPU_004629 transcript:SPU_004629-tr
			NEMVEDRAFT_v1g140525-PA	1.50828e-05	known scaffold:ASM20922v1:scaffold_526:78549:79277:-1 gene:NEMVEDRAFT_v1g140525 transcript:NEMVEDRAFT_v1g140525-RA
			NEMVEDRAFT_v1g25017-PA	1.56393e-05	known scaffold:ASM20922v1:scaffold_146:266609:267508:-1 gene:NEMVEDRAFT_v1g25017 transcript:NEMVEDRAFT_v1g25017-RA
PAC:15723378	Aq723378	Aqu1.224850
			NEMVEDRAFT_v1g172825-PA	1.60042e-05	known scaffold:ASM20922v1:scaffold_226:278894:279893:1 gene:NEMVEDRAFT_v1g172825 transcript:NEMVEDRAFT_v1g172825-RA
			NEMVEDRAFT_v1g96290-PA	6.98579e-05	known scaffold:ASM20922v1:scaffold_42:257264:259932:1 gene:NEMVEDRAFT_v1g96290 transcript:NEMVEDRAFT_v1g96290-RA description:"Predicted protein"
			TriadP26040	9.04864e-05	novel scaffold:ASM15027v1:scaffold_5:3447767:3448465:1 gene:TriadG26040 transcript:TriadT26040
			TriadP21782	0.000314561	novel scaffold:ASM15027v1:scaffold_2:1289923:1290381:1 gene:TriadG21782 transcript:TriadT21782
			TriadP26009	0.0022073	novel scaffold:ASM15027v1:scaffold_5:3427178:3428332:1 gene:TriadG26009 transcript:TriadT26009
			NEMVEDRAFT_v1g105138-PA	0.00240766	known scaffold:ASM20922v1:scaffold_75:773191:774105:1 gene:NEMVEDRAFT_v1g105138 transcript:NEMVEDRAFT_v1g105138-RA
			TriadP14615	0.00286709	novel scaffold:ASM15027v1:scaffold_2:4845981:4846850:-1 gene:TriadG14615 transcript:TriadT14615
			NEMVEDRAFT_v1g196956-PA	0.00506969	known scaffold:ASM20922v1:scaffold_4:371361:372392:1 gene:NEMVEDRAFT_v1g196956 transcript:NEMVEDRAFT_v1g196956-RA
			NEMVEDRAFT_v1g175230-PA	0.00823371	known scaffold:ASM20922v1:scaffold_373:197484:198656:1 gene:NEMVEDRAFT_v1g175230 transcript:NEMVEDRAFT_v1g175230-RA
			NEMVEDRAFT_v1g111229-PA	0.0111709	known scaffold:ASM20922v1:scaffold_104:137512:138435:-1 gene:NEMVEDRAFT_v1g111229 transcript:NEMVEDRAFT_v1g111229-RA
PAC:15724271	Aq724271	Aqu1.225743
			TriadP26040	1.4419e-10	novel scaffold:ASM15027v1:scaffold_5:3447767:3448465:1 gene:TriadG26040 transcript:TriadT26040
			SPU_013359-tr	7.6772e-09	novel supercontig:GCA_000002235.2:Scaffold39:982252:984199:1 gene:SPU_013359 transcript:SPU_013359-tr
			NEMVEDRAFT_v1g52223-PA	1.97155e-08	known scaffold:ASM20922v1:scaffold_35:780141:782265:-1 gene:NEMVEDRAFT_v1g52223 transcript:NEMVEDRAFT_v1g52223-RA
			TriadP3759	2.93648e-08	novel scaffold:ASM15027v1:scaffold_6:3057850:3058701:1 gene:TriadG3759 transcript:TriadT3759
			NEMVEDRAFT_v1g25017-PA	3.21738e-08	known scaffold:ASM20922v1:scaffold_146:266609:267508:-1 gene:NEMVEDRAFT_v1g25017 transcript:NEMVEDRAFT_v1g25017-RA
			NEMVEDRAFT_v1g194423-PA	4.23292e-08	known scaffold:ASM20922v1:scaffold_373:167029:168260:-1 gene:NEMVEDRAFT_v1g194423 transcript:NEMVEDRAFT_v1g194423-RA
			NEMVEDRAFT_v1g96957-PA	7.74958e-08	known scaffold:ASM20922v1:scaffold_44:158680:159381:1 gene:NEMVEDRAFT_v1g96957 transcript:NEMVEDRAFT_v1g96957-RA
			SPU_023621-tr	7.78686e-08	novel supercontig:GCA_000002235.2:Scaffold765:79188:80207:1 gene:SPU_023621 transcript:SPU_023621-tr
			SPU_004629-tr	8.65106e-08	novel supercontig:GCA_000002235.2:Scaffold340:326624:365268:-1 gene:SPU_004629 transcript:SPU_004629-tr
		FFAR3	ENSP00000328230	1.41059e-07	known chromosome:GRCh37:19:35849362:35851387:1 gene:ENSG00000185897 transcript:ENST00000327809 gene_biotype:protein_coding transcript_biotype:protein_coding
PAC:15724373	Aq724373	Aqu1.225845
			SPU_027700-tr	2.30421e-13	novel supercontig:GCA_000002235.2:Scaffold5:2173797:2175086:1 gene:SPU_027700 transcript:SPU_027700-tr
			SPU_004629-tr	1.24741e-12	novel supercontig:GCA_000002235.2:Scaffold340:326624:365268:-1 gene:SPU_004629 transcript:SPU_004629-tr
			SPU_021794-tr	1.71609e-12	novel supercontig:GCA_000002235.2:Scaffold1271:113652:118863:1 gene:SPU_021794 transcript:SPU_021794-tr
			NEMVEDRAFT_v1g212119-PA	9.09083e-12	known scaffold:ASM20922v1:scaffold_149:534291:535364:1 gene:NEMVEDRAFT_v1g212119 transcript:NEMVEDRAFT_v1g212119-RA
			SPU_007567-tr	1.82671e-11	known supercontig:GCA_000002235.2:Scaffold696:173694:176793:-1 gene:SPU_007567 transcript:SPU_007567-tr
			NEMVEDRAFT_v1g131347-PA	1.56186e-10	known scaffold:ASM20922v1:scaffold_294:192588:194089:1 gene:NEMVEDRAFT_v1g131347 transcript:NEMVEDRAFT_v1g131347-RA
			SPU_010497-tr	1.70526e-10	known supercontig:GCA_000002235.2:Scaffold785:77042:80499:-1 gene:SPU_010497 transcript:SPU_010497-tr
		GPR161	ENSP00000441039	4.2157e-10	known chromosome:GRCh37:1:168054516:168106536:-1 gene:ENSG00000143147 transcript:ENST00000537209 gene_biotype:protein_coding transcript_biotype:protein_coding
			SPU_005097-tr	5.2518e-10	known supercontig:GCA_000002235.2:Scaffold185:570670:572169:1 gene:SPU_005097 transcript:SPU_005097-tr
			NEMVEDRAFT_v1g50930-PA	5.85312e-10	known scaffold:ASM20922v1:scaffold_102:720558:722768:1 gene:NEMVEDRAFT_v1g50930 transcript:NEMVEDRAFT_v1g50930-RA
PAC:15724923	Aq724923	Aqu1.226395
			TriadP26009	2.45126e-16	novel scaffold:ASM15027v1:scaffold_5:3427178:3428332:1 gene:TriadG26009 transcript:TriadT26009
			SPU_027375-tr	1.19293e-12	novel supercontig:GCA_000002235.2:Scaffold1758:102272:120606:-1 gene:SPU_027375 transcript:SPU_027375-tr
			SPU_002311-tr	1.85494e-12	novel supercontig:GCA_000002235.2:Scaffold292:557915:559078:1 gene:SPU_002311 transcript:SPU_002311-tr
		OPN1LW	ENSP00000358967	4.75277e-12	known chromosome:GRCh37:X:153409698:153424507:1 gene:ENSG00000102076 transcript:ENST00000369951 gene_biotype:protein_coding transcript_biotype:protein_coding
			NEMVEDRAFT_v1g90900-PA	9.13321e-12	known scaffold:ASM20922v1:scaffold_25:1374902:1376684:1 gene:NEMVEDRAFT_v1g90900 transcript:NEMVEDRAFT_v1g90900-RA
			NEMVEDRAFT_v1g205216-PA	5.60713e-11	known scaffold:ASM20922v1:scaffold_57:638706:639749:1 gene:NEMVEDRAFT_v1g205216 transcript:NEMVEDRAFT_v1g205216-RA
			TriadP29696	5.94404e-11	novel scaffold:ASM15027v1:scaffold_11:1521484:1522692:1 gene:TriadG29696 transcript:TriadT29696
			TriadP26040	1.19076e-10	novel scaffold:ASM15027v1:scaffold_5:3447767:3448465:1 gene:TriadG26040 transcript:TriadT26040
			SPU_010880-tr	1.16476e-09	novel supercontig:GCA_000002235.2:Scaffold107:819880:820923:1 gene:SPU_010880 transcript:SPU_010880-tr
			NEMVEDRAFT_v1g199619-PA	1.89754e-09	known scaffold:ASM20922v1:scaffold_16:799191:800291:-1 gene:NEMVEDRAFT_v1g199619 transcript:NEMVEDRAFT_v1g199619-RA
PAC:15724924	Aq724924	Aqu1.226396
			TriadP26009	1.80487e-19	novel scaffold:ASM15027v1:scaffold_5:3427178:3428332:1 gene:TriadG26009 transcript:TriadT26009
			SPU_002311-tr	4.90693e-18	novel supercontig:GCA_000002235.2:Scaffold292:557915:559078:1 gene:SPU_002311 transcript:SPU_002311-tr
			SPU_027700-tr	1.19004e-14	novel supercontig:GCA_000002235.2:Scaffold5:2173797:2175086:1 gene:SPU_027700 transcript:SPU_027700-tr
		OPN5	ENSP00000426991	1.17522e-13	novel chromosome:GRCh37:6:47749718:47800516:1 gene:ENSG00000124818 transcript:ENST00000489301 gene_biotype:protein_coding transcript_biotype:protein_coding
			TriadP51671	1.49158e-13	novel scaffold:ASM15027v1:scaffold_1:3866413:3867441:1 gene:TriadG51671 transcript:TriadT51671
			SPU_013359-tr	1.72356e-13	novel supercontig:GCA_000002235.2:Scaffold39:982252:984199:1 gene:SPU_013359 transcript:SPU_013359-tr
			TriadP58589	2.01738e-13	novel scaffold:ASM15027v1:scaffold_8:1465079:1466233:-1 gene:TriadG58589 transcript:TriadT58589
			NEMVEDRAFT_v1g205216-PA	2.50015e-13	known scaffold:ASM20922v1:scaffold_57:638706:639749:1 gene:NEMVEDRAFT_v1g205216 transcript:NEMVEDRAFT_v1g205216-RA
		GALR3	ENSP00000249041	2.8744e-13	known chromosome:GRCh37:22:38219389:38221502:1 gene:ENSG00000128310 transcript:ENST00000249041 gene_biotype:protein_coding transcript_biotype:protein_coding
			TriadP26040	3.23767e-13	novel scaffold:ASM15027v1:scaffold_5:3447767:3448465:1 gene:TriadG26040 transcript:TriadT26040
PAC:15725490	Aq725490	Aqu1.226962
			NEMVEDRAFT_v1g178677-PA	4.46051e-10	known scaffold:ASM20922v1:scaffold_7:2127786:2129911:-1 gene:NEMVEDRAFT_v1g178677 transcript:NEMVEDRAFT_v1g178677-RA
			TriadP21782	1.28774e-09	novel scaffold:ASM15027v1:scaffold_2:1289923:1290381:1 gene:TriadG21782 transcript:TriadT21782
			SPU_027884-tr	8.00188e-09	novel supercontig:GCA_000002235.2:Scaffold84:853729:879311:1 gene:SPU_027884 transcript:SPU_027884-tr
			NEMVEDRAFT_v1g209217-PA	9.43266e-09	known scaffold:ASM20922v1:scaffold_102:714866:717427:1 gene:NEMVEDRAFT_v1g209217 transcript:NEMVEDRAFT_v1g209217-RA
			NEMVEDRAFT_v1g209734-PA	1.28016e-07	known scaffold:ASM20922v1:scaffold_110:619109:620080:1 gene:NEMVEDRAFT_v1g209734 transcript:NEMVEDRAFT_v1g209734-RA
			NEMVEDRAFT_v1g210479-PA	2.40658e-07	known scaffold:ASM20922v1:scaffold_122:426711:427778:-1 gene:NEMVEDRAFT_v1g210479 transcript:NEMVEDRAFT_v1g210479-RA
			SPU_008190-tr	6.62043e-07	novel supercontig:GCA_000002235.2:Scaffold2898:6091:7284:1 gene:SPU_008190 transcript:SPU_008190-tr
			SPU_005086-tr	6.94745e-07	novel supercontig:GCA_000002235.2:Scaffold670:69148:123220:1 gene:SPU_005086 transcript:SPU_005086-tr
			SPU_005087-tr	1.10933e-06	novel supercontig:GCA_000002235.2:Scaffold670:112900:114099:1 gene:SPU_005087 transcript:SPU_005087-tr
			TriadP56127	1.423e-06	novel scaffold:ASM15027v1:scaffold_5:188248:189303:-1 gene:TriadG56127 transcript:TriadT56127
PAC:15726227	Aq726227	Aqu1.227699
			SPU_008947-tr	4.51173e-13	novel supercontig:GCA_000002235.2:Scaffold204:566175:567374:1 gene:SPU_008947 transcript:SPU_008947-tr
		GPR101	ENSP00000298110	6.66468e-12	known chromosome:GRCh37:X:136112307:136113833:-1 gene:ENSG00000165370 transcript:ENST00000298110 gene_biotype:protein_coding transcript_biotype:protein_coding
			SPU_022401-tr	7.758e-12	novel supercontig:GCA_000002235.2:Scaffold670:104492:105676:-1 gene:SPU_022401 transcript:SPU_022401-tr
			SPU_008190-tr	1.22653e-11	novel supercontig:GCA_000002235.2:Scaffold2898:6091:7284:1 gene:SPU_008190 transcript:SPU_008190-tr
			SPU_004629-tr	1.25236e-11	novel supercontig:GCA_000002235.2:Scaffold340:326624:365268:-1 gene:SPU_004629 transcript:SPU_004629-tr
			SPU_007567-tr	1.50284e-11	known supercontig:GCA_000002235.2:Scaffold696:173694:176793:-1 gene:SPU_007567 transcript:SPU_007567-tr
			SPU_027700-tr	4.06673e-11	novel supercontig:GCA_000002235.2:Scaffold5:2173797:2175086:1 gene:SPU_027700 transcript:SPU_027700-tr
			NEMVEDRAFT_v1g211963-PA	1.06443e-10	known scaffold:ASM20922v1:scaffold_147:191021:192040:1 gene:NEMVEDRAFT_v1g211963 transcript:NEMVEDRAFT_v1g211963-RA
			SPU_015593-tr	1.82736e-10	novel supercontig:GCA_000002235.2:Scaffold1084:125764:127786:1 gene:SPU_015593 transcript:SPU_015593-tr
			NEMVEDRAFT_v1g212119-PA	2.81571e-10	known scaffold:ASM20922v1:scaffold_149:534291:535364:1 gene:NEMVEDRAFT_v1g212119 transcript:NEMVEDRAFT_v1g212119-RA
PAC:15726228	Aq726228	Aqu1.227700
			SPU_007567-tr	4.6136e-15	known supercontig:GCA_000002235.2:Scaffold696:173694:176793:-1 gene:SPU_007567 transcript:SPU_007567-tr
			NEMVEDRAFT_v1g211963-PA	2.15942e-13	known scaffold:ASM20922v1:scaffold_147:191021:192040:1 gene:NEMVEDRAFT_v1g211963 transcript:NEMVEDRAFT_v1g211963-RA
			SPU_015593-tr	2.60824e-13	novel supercontig:GCA_000002235.2:Scaffold1084:125764:127786:1 gene:SPU_015593 transcript:SPU_015593-tr
			SPU_005097-tr	2.73306e-13	known supercontig:GCA_000002235.2:Scaffold185:570670:572169:1 gene:SPU_005097 transcript:SPU_005097-tr
			SPU_004629-tr	3.26457e-13	novel supercontig:GCA_000002235.2:Scaffold340:326624:365268:-1 gene:SPU_004629 transcript:SPU_004629-tr
			TriadP26009	4.94779e-13	novel scaffold:ASM15027v1:scaffold_5:3427178:3428332:1 gene:TriadG26009 transcript:TriadT26009
			SPU_008190-tr	6.80257e-13	novel supercontig:GCA_000002235.2:Scaffold2898:6091:7284:1 gene:SPU_008190 transcript:SPU_008190-tr
		ADRA2A	ENSP00000280155	7.00979e-13	known chromosome:GRCh37:10:112836790:112840658:1 gene:ENSG00000150594 transcript:ENST00000280155 gene_biotype:protein_coding transcript_biotype:protein_coding
			SPU_027700-tr	1.12377e-12	novel supercontig:GCA_000002235.2:Scaffold5:2173797:2175086:1 gene:SPU_027700 transcript:SPU_027700-tr
			NEMVEDRAFT_v1g212119-PA	1.46997e-12	known scaffold:ASM20922v1:scaffold_149:534291:535364:1 gene:NEMVEDRAFT_v1g212119 transcript:NEMVEDRAFT_v1g212119-RA
PAC:15727588	Aq727588	Aqu1.229060
			TriadP26009	7.01677e-11	novel scaffold:ASM15027v1:scaffold_5:3427178:3428332:1 gene:TriadG26009 transcript:TriadT26009
			NEMVEDRAFT_v1g131347-PA	9.30576e-09	known scaffold:ASM20922v1:scaffold_294:192588:194089:1 gene:NEMVEDRAFT_v1g131347 transcript:NEMVEDRAFT_v1g131347-RA
		GPR161	ENSP00000441039	2.76108e-08	known chromosome:GRCh37:1:168054516:168106536:-1 gene:ENSG00000143147 transcript:ENST00000537209 gene_biotype:protein_coding transcript_biotype:protein_coding
			SPU_007567-tr	3.30339e-08	known supercontig:GCA_000002235.2:Scaffold696:173694:176793:-1 gene:SPU_007567 transcript:SPU_007567-tr
			NEMVEDRAFT_v1g25017-PA	2.21015e-07	known scaffold:ASM20922v1:scaffold_146:266609:267508:-1 gene:NEMVEDRAFT_v1g25017 transcript:NEMVEDRAFT_v1g25017-RA
		GALR3	ENSP00000249041	3.91776e-07	known chromosome:GRCh37:22:38219389:38221502:1 gene:ENSG00000128310 transcript:ENST00000249041 gene_biotype:protein_coding transcript_biotype:protein_coding
		GPR63	ENSP00000229955	4.97377e-07	known chromosome:GRCh37:6:97242002:97285339:-1 gene:ENSG00000112218 transcript:ENST00000229955 gene_biotype:protein_coding transcript_biotype:protein_coding
			NEMVEDRAFT_v1g201540-PA	5.23156e-07	known scaffold:ASM20922v1:scaffold_29:207675:208685:1 gene:NEMVEDRAFT_v1g201540 transcript:NEMVEDRAFT_v1g201540-RA
			SPU_025453-tr	6.11201e-07	known supercontig:GCA_000002235.2:Scaffold40:305263:309000:1 gene:SPU_025453 transcript:SPU_025453-tr
			NEMVEDRAFT_v1g211467-PA	9.26447e-07	known scaffold:ASM20922v1:scaffold_138:435047:436141:1 gene:NEMVEDRAFT_v1g211467 transcript:NEMVEDRAFT_v1g211467-RA
PAC:15727589	Aq727589	Aqu1.229061
			TriadP26009	6.70432e-10	novel scaffold:ASM15027v1:scaffold_5:3427178:3428332:1 gene:TriadG26009 transcript:TriadT26009
			SPU_021794-tr	1.74425e-09	novel supercontig:GCA_000002235.2:Scaffold1271:113652:118863:1 gene:SPU_021794 transcript:SPU_021794-tr
			NEMVEDRAFT_v1g1897-PA	2.4001e-09	known scaffold:ASM20922v1:scaffold_3:385170:386045:1 gene:NEMVEDRAFT_v1g1897 transcript:NEMVEDRAFT_v1g1897-RA
			NEMVEDRAFT_v1g90900-PA	5.56041e-09	known scaffold:ASM20922v1:scaffold_25:1374902:1376684:1 gene:NEMVEDRAFT_v1g90900 transcript:NEMVEDRAFT_v1g90900-RA
			NEMVEDRAFT_v1g189286-PA	7.48687e-09	known scaffold:ASM20922v1:scaffold_139:378941:380761:-1 gene:NEMVEDRAFT_v1g189286 transcript:NEMVEDRAFT_v1g189286-RA
			NEMVEDRAFT_v1g131347-PA	1.43746e-08	known scaffold:ASM20922v1:scaffold_294:192588:194089:1 gene:NEMVEDRAFT_v1g131347 transcript:NEMVEDRAFT_v1g131347-RA
			SPU_025453-tr	1.82792e-08	known supercontig:GCA_000002235.2:Scaffold40:305263:309000:1 gene:SPU_025453 transcript:SPU_025453-tr
			TriadP21782	2.78467e-08	novel scaffold:ASM15027v1:scaffold_2:1289923:1290381:1 gene:TriadG21782 transcript:TriadT21782
			NEMVEDRAFT_v1g201033-PA	5.80569e-08	known scaffold:ASM20922v1:scaffold_25:1081399:1088087:1 gene:NEMVEDRAFT_v1g201033 transcript:NEMVEDRAFT_v1g201033-RA
		GPR63	ENSP00000229955	6.83886e-08	known chromosome:GRCh37:6:97242002:97285339:-1 gene:ENSG00000112218 transcript:ENST00000229955 gene_biotype:protein_coding transcript_biotype:protein_coding
PAC:15728240	Aq728240	Aqu1.229712
			TriadP26040	2.16577e-10	novel scaffold:ASM15027v1:scaffold_5:3447767:3448465:1 gene:TriadG26040 transcript:TriadT26040
		GPR52	ENSP00000356658	1.73186e-09	known chromosome:GRCh37:1:174417212:174418683:1 gene:ENSG00000203737 transcript:ENST00000367685 gene_biotype:protein_coding transcript_biotype:protein_coding
			NEMVEDRAFT_v1g194423-PA	3.02947e-09	known scaffold:ASM20922v1:scaffold_373:167029:168260:-1 gene:NEMVEDRAFT_v1g194423 transcript:NEMVEDRAFT_v1g194423-RA
			SPU_015626-tr	4.73498e-09	novel supercontig:GCA_000002235.2:Scaffold2097:126397:127758:1 gene:SPU_015626 transcript:SPU_015626-tr
			NEMVEDRAFT_v1g25017-PA	4.75577e-09	known scaffold:ASM20922v1:scaffold_146:266609:267508:-1 gene:NEMVEDRAFT_v1g25017 transcript:NEMVEDRAFT_v1g25017-RA
			SPU_007359-tr	6.86491e-09	novel supercontig:GCA_000002235.2:Scaffold640:176329:182342:-1 gene:SPU_007359 transcript:SPU_007359-tr
			SPU_021588-tr	7.22994e-09	known supercontig:GCA_000002235.2:Scaffold342:236939:241133:1 gene:SPU_021588 transcript:SPU_021588-tr
			NEMVEDRAFT_v1g52223-PA	1.334e-08	known scaffold:ASM20922v1:scaffold_35:780141:782265:-1 gene:NEMVEDRAFT_v1g52223 transcript:NEMVEDRAFT_v1g52223-RA
			NEMVEDRAFT_v1g23333-PA	1.41302e-08	known scaffold:ASM20922v1:scaffold_24:527721:532101:1 gene:NEMVEDRAFT_v1g23333 transcript:NEMVEDRAFT_v1g23333-RA
			SPU_005569-tr	1.56059e-08	novel supercontig:GCA_000002235.2:Scaffold19:1102662:1108121:-1 gene:SPU_005569 transcript:SPU_005569-tr
PAC:15728243	Aq728243	Aqu1.229715
			SPU_004629-tr	4.31439e-11	novel supercontig:GCA_000002235.2:Scaffold340:326624:365268:-1 gene:SPU_004629 transcript:SPU_004629-tr
			TriadP26009	6.31216e-11	novel scaffold:ASM15027v1:scaffold_5:3427178:3428332:1 gene:TriadG26009 transcript:TriadT26009
			NEMVEDRAFT_v1g131347-PA	8.06668e-11	known scaffold:ASM20922v1:scaffold_294:192588:194089:1 gene:NEMVEDRAFT_v1g131347 transcript:NEMVEDRAFT_v1g131347-RA
			SPU_011698-tr	1.59456e-10	known supercontig:GCA_000002235.2:Scaffold1894:38561:39931:-1 gene:SPU_011698 transcript:SPU_011698-tr
			NEMVEDRAFT_v1g212702-PA	1.97913e-10	known scaffold:ASM20922v1:scaffold_161:136500:143596:-1 gene:NEMVEDRAFT_v1g212702 transcript:NEMVEDRAFT_v1g212702-RA
			NEMVEDRAFT_v1g25017-PA	2.14686e-10	known scaffold:ASM20922v1:scaffold_146:266609:267508:-1 gene:NEMVEDRAFT_v1g25017 transcript:NEMVEDRAFT_v1g25017-RA
			TriadP26040	2.72455e-10	novel scaffold:ASM15027v1:scaffold_5:3447767:3448465:1 gene:TriadG26040 transcript:TriadT26040
			NEMVEDRAFT_v1g209464-PA	4.62896e-10	known scaffold:ASM20922v1:scaffold_106:449782:450801:-1 gene:NEMVEDRAFT_v1g209464 transcript:NEMVEDRAFT_v1g209464-RA
			TriadP54003	4.67053e-10	novel scaffold:ASM15027v1:scaffold_3:77576:78559:-1 gene:TriadG54003 transcript:TriadT54003
			NEMVEDRAFT_v1g200221-PA	6.41899e-10	known scaffold:ASM20922v1:scaffold_20:577696:579432:1 gene:NEMVEDRAFT_v1g200221 transcript:NEMVEDRAFT_v1g200221-RA
PAC:15728244	Aq728244	Aqu1.229716
			TriadP26040	7.21377e-09	novel scaffold:ASM15027v1:scaffold_5:3447767:3448465:1 gene:TriadG26040 transcript:TriadT26040
			SPU_004629-tr	8.54738e-09	novel supercontig:GCA_000002235.2:Scaffold340:326624:365268:-1 gene:SPU_004629 transcript:SPU_004629-tr
			NEMVEDRAFT_v1g25017-PA	2.34109e-08	known scaffold:ASM20922v1:scaffold_146:266609:267508:-1 gene:NEMVEDRAFT_v1g25017 transcript:NEMVEDRAFT_v1g25017-RA
		GPR101	ENSP00000298110	2.83446e-08	known chromosome:GRCh37:X:136112307:136113833:-1 gene:ENSG00000165370 transcript:ENST00000298110 gene_biotype:protein_coding transcript_biotype:protein_coding
			NEMVEDRAFT_v1g210479-PA	6.90544e-08	known scaffold:ASM20922v1:scaffold_122:426711:427778:-1 gene:NEMVEDRAFT_v1g210479 transcript:NEMVEDRAFT_v1g210479-RA
			NEMVEDRAFT_v1g214360-PA	1.95675e-07	known scaffold:ASM20922v1:scaffold_198:92553:96297:-1 gene:NEMVEDRAFT_v1g214360 transcript:NEMVEDRAFT_v1g214360-RA
			SPU_021588-tr	2.0103e-07	known supercontig:GCA_000002235.2:Scaffold342:236939:241133:1 gene:SPU_021588 transcript:SPU_021588-tr
			NEMVEDRAFT_v1g200221-PA	8.18802e-07	known scaffold:ASM20922v1:scaffold_20:577696:579432:1 gene:NEMVEDRAFT_v1g200221 transcript:NEMVEDRAFT_v1g200221-RA
			SPU_027700-tr	1.12918e-06	novel supercontig:GCA_000002235.2:Scaffold5:2173797:2175086:1 gene:SPU_027700 transcript:SPU_027700-tr
			SPU_016534-tr	1.53831e-06	novel supercontig:GCA_000002235.2:Scaffold514:143872:171744:-1 gene:SPU_016534 transcript:SPU_016534-tr
