# Supplementary material for: The GPCR repertoire in the demosponge Amphimedon queenslandica: insights into the GPCR system at the early divergence of animals
Source: BMC Evol Biol. 2014 Dec 21;14:270. doi: 10.1186/s12862-014-0270-4 (PMC4302439; doi:10.1186/s12862-014-0270-4)
Supplement: Additional file 3: — Blast hits of sponge Rhodopsins against reviewed list of GPCRs obtained from the Swiss-Prot database. [file 12862_2014_270_MOESM3_ESM.xlsx]

## Sheet: Sponge Rhodopsins
Query (Sponge Rhodopsins)	Top 5 hits against Rhodopsin GPCRs from Swissprot database (reviewed entries)	E- value	Description
PAC:15699092	sp|B3DM66|GP161_XENTR	1e-13	G-protein coupled receptor 161 OS=Xenopus tropicalis GN=gpr161 PE=2 SV=1
	sp|Q91175|ADA1A_ORYLA	8e-13	Alpha-1A adrenergic receptor OS=Oryzias latipes GN=adra1a PE=3 SV=1
	sp|Q2YDN1|GP161_BOVIN	1e-12	G protein-coupled receptor 161 OS=Bos taurus GN=GPR161 PE=2 SV=1
	sp|B2RPY5|GP161_MOUSE	1e-12	G-protein coupled receptor 161 OS=Mus musculus GN=Gpr161 PE=1 SV=1
	sp|Q588Y6|5HT1B_FELCA	2e-12	5-hydroxytryptamine receptor 1B OS=Felis catus GN=HTR1B PE=2 SV=1
PAC:15699550	sp|Q91559|5HT7R_XENLA	2e-18	5-hydroxytryptamine receptor 7 OS=Xenopus laevis GN=htr7 PE=2 SV=1
	sp|Q2YDN1|GP161_BOVIN	2e-14	G protein-coupled receptor 161 OS=Bos taurus GN=GPR161 PE=2 SV=1
	sp|P51491|OPSB_MOUSE	5e-14	Short-wave-sensitive opsin 1 OS=Mus musculus GN=Opn1sw PE=1 SV=1
	sp|B2RPY5|GP161_MOUSE	6e-14	G-protein coupled receptor 161 OS=Mus musculus GN=Gpr161 PE=1 SV=1
	sp|P32305|5HT7R_RAT	6e-14	5-hydroxytryptamine receptor 7 OS=Rattus norvegicus GN=Htr7 PE=2 SV=2
PAC:15700596	sp|Q8BLD9|DRD5_MOUSE	2e-09	D(1B) dopamine receptor OS=Mus musculus GN=Drd5 PE=2 SV=1
	sp|Q86917|VQ3L_SHEVK	3e-09	G-protein coupled receptor homolog Q2/3L OS=Sheeppox virus (strain KS-1) GN=Q2/3L PE=3 SV=1
	sp|O35786|CML1_RAT	9e-09	Chemokine-like receptor 1 OS=Rattus norvegicus GN=Cmklr1 PE=2 SV=1
	sp|Q91559|5HT7R_XENLA	1e-08	5-hydroxytryptamine receptor 7 OS=Xenopus laevis GN=htr7 PE=2 SV=1
	sp|B1PHQ8|CML1_PIG	1e-08	Chemokine-like receptor 1 OS=Sus scrofa GN=CMLKR1 PE=2 SV=1
PAC:15700739	sp|Q9Y5Y3|GPR45_HUMAN	2e-10	Probable G-protein coupled receptor 45 OS=Homo sapiens GN=GPR45 PE=2 SV=2
	sp|Q9EQQ4|GPR45_MOUSE	2e-09	Probable G-protein coupled receptor 45 OS=Mus musculus GN=Gpr45 PE=2 SV=1
	sp|O14843|FFAR3_HUMAN	4e-09	Free fatty acid receptor 3 OS=Homo sapiens GN=FFAR3 PE=1 SV=1
	sp|P0C7U5|C5AR1_DANRE	4e-09	C5a anaphylatoxin chemotactic receptor 1 OS=Danio rerio GN=c5ar1 PE=3 SV=1
	sp|Q923X6|TAA7E_RAT	5e-09	Trace amine-associated receptor 7e OS=Rattus norvegicus GN=Taar7e PE=3 SV=1
PAC:15701137	sp|O35811|P2RY4_RAT	3e-09	P2Y purinoceptor 4 OS=Rattus norvegicus GN=P2ry4 PE=2 SV=1
	sp|P51582|P2RY4_HUMAN	1e-08	P2Y purinoceptor 4 OS=Homo sapiens GN=P2RY4 PE=1 SV=1
	sp|O15529|GPR42_HUMAN	3e-08	G-protein coupled receptor 42 OS=Homo sapiens GN=GPR42 PE=1 SV=1
	sp|O14843|FFAR3_HUMAN	3e-08	Free fatty acid receptor 3 OS=Homo sapiens GN=FFAR3 PE=1 SV=1
	sp|Q9JJS7|P2RY4_MOUSE	5e-08	P2Y purinoceptor 4 OS=Mus musculus GN=P2ry4 PE=2 SV=1
PAC:15701199	sp|O15529|GPR42_HUMAN	9e-05	G-protein coupled receptor 42 OS=Homo sapiens GN=GPR42 PE=1 SV=1
	sp|O14843|FFAR3_HUMAN	0.0001	Free fatty acid receptor 3 OS=Homo sapiens GN=FFAR3 PE=1 SV=1
	sp|P32304|5HT7R_MOUSE	0.0002	5-hydroxytryptamine receptor 7 OS=Mus musculus GN=Htr7 PE=2 SV=2
	sp|P32305|5HT7R_RAT	0.0003	5-hydroxytryptamine receptor 7 OS=Rattus norvegicus GN=Htr7 PE=2 SV=2
	sp|P50407|5HT7R_CAVPO	0.0003	5-hydroxytryptamine receptor 7 OS=Cavia porcellus GN=HTR7 PE=2 SV=1
PAC:15702185	sp|Q8TDS4|HCAR2_HUMAN	1e-12	Hydroxycarboxylic acid receptor 2 OS=Homo sapiens GN=HCAR2 PE=1 SV=1
	sp|P49019|HCAR3_HUMAN	4e-11	Hydroxycarboxylic acid receptor 3 OS=Homo sapiens GN=HCAR3 PE=1 SV=3
	sp|O88680|C3AR_CAVPO	7e-11	C3a anaphylatoxin chemotactic receptor OS=Cavia porcellus GN=C3AR1 PE=2 SV=1
	sp|Q99677|LPAR4_HUMAN	1e-10	Lysophosphatidic acid receptor 4 OS=Homo sapiens GN=LPAR4 PE=1 SV=1
	sp|Q8BLG2|LPAR4_MOUSE	1e-10	Lysophosphatidic acid receptor 4 OS=Mus musculus GN=Lpar4 PE=2 SV=2
PAC:15702669	sp|Q93126|GPR9_AMPAM	7e-10	Probable G-protein coupled receptor No9 OS=Amphibalanus amphitrite PE=3 SV=1
	sp|O08726|GALR2_RAT	1e-09	Galanin receptor type 2 OS=Rattus norvegicus GN=Galr2 PE=2 SV=1
	sp|O77408|OAR1_LYMST	2e-09	Octopamine receptor 1 OS=Lymnaea stagnalis PE=1 SV=1
	sp|O60755|GALR3_HUMAN	2e-09	Galanin receptor type 3 OS=Homo sapiens GN=GALR3 PE=2 SV=1
	sp|O88853|GALR3_MOUSE	3e-09	Galanin receptor type 3 OS=Mus musculus GN=Galr3 PE=2 SV=2
PAC:15702875	sp|O15973|OPSD1_MIZYE	8e-09	Rhodopsin, GQ-coupled OS=Mizuhopecten yessoensis GN=SCOP1 PE=1 SV=1
	sp|Q96G91|P2Y11_HUMAN	4e-08	P2Y purinoceptor 11 OS=Homo sapiens GN=P2RY11 PE=2 SV=2
	sp|P46023|GR101_LYMST	4e-08	G-protein coupled receptor GRL101 OS=Lymnaea stagnalis PE=2 SV=1
	sp|O88853|GALR3_MOUSE	2e-07	Galanin receptor type 3 OS=Mus musculus GN=Galr3 PE=2 SV=2
	sp|O60755|GALR3_HUMAN	2e-07	Galanin receptor type 3 OS=Homo sapiens GN=GALR3 PE=2 SV=1
PAC:15703005	sp|P49286|MTR1B_HUMAN	1e-11	Melatonin receptor type 1B OS=Homo sapiens GN=MTNR1B PE=1 SV=1
	sp|O15973|OPSD1_MIZYE	1e-11	Rhodopsin, GQ-coupled OS=Mizuhopecten yessoensis GN=SCOP1 PE=1 SV=1
	sp|Q8CIQ6|MTR1B_MOUSE	4e-11	Melatonin receptor type 1B OS=Mus musculus GN=Mtnr1b PE=2 SV=1
	sp|Q61184|MTR1A_MOUSE	1e-09	Melatonin receptor type 1A OS=Mus musculus GN=Mtnr1a PE=2 SV=1
	sp|P79175|C5AR1_GORGO	1e-09	C5a anaphylatoxin chemotactic receptor 1 (Fragment) OS=Gorilla gorilla gorilla GN=C5AR1 PE=3 SV=1
PAC:15704497	sp|P07700|ADRB1_MELGA	1e-11	Beta-1 adrenergic receptor OS=Meleagris gallopavo GN=ADRB1 PE=1 SV=1
	sp|O42574|ADRB1_XENLA	4e-10	Beta-1 adrenergic receptor OS=Xenopus laevis GN=adrb1 PE=2 SV=1
	sp|P43141|ADB4C_MELGA	4e-10	Beta-4C adrenergic receptor OS=Meleagris gallopavo GN=ADRB4C PE=2 SV=1
	sp|Q28927|ADRB1_SHEEP	8e-10	Beta-1 adrenergic receptor OS=Ovis aries GN=ADRB1 PE=2 SV=2
	sp|Q9TT96|ADRB1_BOVIN	2e-09	Beta-1 adrenergic receptor OS=Bos taurus GN=ADRB1 PE=3 SV=2
PAC:15704762	sp|O14843|FFAR3_HUMAN	4e-11	Free fatty acid receptor 3 OS=Homo sapiens GN=FFAR3 PE=1 SV=1
	sp|O15529|GPR42_HUMAN	9e-11	G-protein coupled receptor 42 OS=Homo sapiens GN=GPR42 PE=1 SV=1
	sp|Q9TST6|ADRB1_FELCA	4e-08	Beta-1 adrenergic receptor OS=Felis catus GN=ADRB1 PE=3 SV=1
	sp|P42288|DRD1_DIDVI	6e-08	D(1A) dopamine receptor OS=Didelphis virginiana GN=DRD1 PE=2 SV=1
	sp|P47748|OPRX_CAVPO	1e-07	Nociceptin receptor OS=Cavia porcellus GN=OPRL1 PE=2 SV=1
PAC:15704842	sp|P49286|MTR1B_HUMAN	1e-10	Melatonin receptor type 1B OS=Homo sapiens GN=MTNR1B PE=1 SV=1
	sp|P30974|TLR1_DROME	6e-10	Tachykinin-like peptides receptor 86C OS=Drosophila melanogaster GN=TkR86C PE=2 SV=2
	sp|Q49SQ2|GPR33_PANPA	6e-09	Probable G-protein coupled receptor 33 OS=Pan paniscus GN=GPR33 PE=3 SV=1
	sp|Q49SQ3|GPR33_PANTR	7e-09	Probable G-protein coupled receptor 33 OS=Pan troglodytes GN=GPR33 PE=3 SV=1
	sp|Q49SQ1|GPR33_HUMAN	8e-09	Probable G-protein coupled receptor 33 OS=Homo sapiens GN=GPR33 PE=2 SV=1
PAC:15704843	sp|P50129|5HT2A_PIG	2e-11	5-hydroxytryptamine receptor 2A OS=Sus scrofa GN=HTR2A PE=2 SV=1
	sp|P49286|MTR1B_HUMAN	4e-11	Melatonin receptor type 1B OS=Homo sapiens GN=MTNR1B PE=1 SV=1
	sp|P18599|5HT2A_CRIGR	5e-11	5-hydroxytryptamine receptor 2A OS=Cricetulus griseus GN=HTR2A PE=2 SV=1
	sp|O46635|5HT2A_CANFA	5e-11	5-hydroxytryptamine receptor 2A OS=Canis familiaris GN=HTR2A PE=2 SV=2
	sp|Q75Z89|5HT2A_BOVIN	6e-11	5-hydroxytryptamine receptor 2A OS=Bos taurus GN=HTR2A PE=2 SV=1
PAC:15705622	sp|P30974|TLR1_DROME	1e-11	Tachykinin-like peptides receptor 86C OS=Drosophila melanogaster GN=TkR86C PE=2 SV=2
	sp|P07700|ADRB1_MELGA	2e-11	Beta-1 adrenergic receptor OS=Meleagris gallopavo GN=ADRB1 PE=1 SV=1
	sp|Q91559|5HT7R_XENLA	5e-11	5-hydroxytryptamine receptor 7 OS=Xenopus laevis GN=htr7 PE=2 SV=1
	sp|O88853|GALR3_MOUSE	1e-10	Galanin receptor type 3 OS=Mus musculus GN=Galr3 PE=2 SV=2
	sp|O88626|GALR3_RAT	1e-10	Galanin receptor type 3 OS=Rattus norvegicus GN=Galr3 PE=2 SV=1
PAC:15706124	sp|Q28044|ADRB2_BOVIN	2e-11	Beta-2 adrenergic receptor OS=Bos taurus GN=ADRB2 PE=2 SV=2
	sp|O42574|ADRB1_XENLA	2e-11	Beta-1 adrenergic receptor OS=Xenopus laevis GN=adrb1 PE=2 SV=1
	sp|P10608|ADRB2_RAT	3e-11	Beta-2 adrenergic receptor OS=Rattus norvegicus GN=Adrb2 PE=1 SV=1
	sp|Q9TST5|ADRB2_FELCA	6e-11	Beta-2 adrenergic receptor OS=Felis catus GN=ADRB2 PE=3 SV=1
	sp|P54833|ADRB2_CANFA	1e-10	Beta-2 adrenergic receptor OS=Canis familiaris GN=ADRB2 PE=2 SV=1
PAC:15706178	sp|P49286|MTR1B_HUMAN	3e-14	Melatonin receptor type 1B OS=Homo sapiens GN=MTNR1B PE=1 SV=1
	sp|P50406|5HT6R_HUMAN	7e-11	5-hydroxytryptamine receptor 6 OS=Homo sapiens GN=HTR6 PE=1 SV=1
	sp|Q5IS65|5HT6R_PANTR	1e-10	5-hydroxytryptamine receptor 6 OS=Pan troglodytes GN=HTR6 PE=2 SV=1
	sp|P30974|TLR1_DROME	3e-10	Tachykinin-like peptides receptor 86C OS=Drosophila melanogaster GN=TkR86C PE=2 SV=2
	sp|P30731|GPR83_MOUSE	8e-10	Probable G-protein coupled receptor 83 OS=Mus musculus GN=Gpr83 PE=2 SV=2
PAC:15706179	sp|P49286|MTR1B_HUMAN	7e-12	Melatonin receptor type 1B OS=Homo sapiens GN=MTNR1B PE=1 SV=1
	sp|P50406|5HT6R_HUMAN	7e-11	5-hydroxytryptamine receptor 6 OS=Homo sapiens GN=HTR6 PE=1 SV=1
	sp|Q5IS65|5HT6R_PANTR	7e-11	5-hydroxytryptamine receptor 6 OS=Pan troglodytes GN=HTR6 PE=2 SV=1
	sp|P50129|5HT2A_PIG	6e-10	5-hydroxytryptamine receptor 2A OS=Sus scrofa GN=HTR2A PE=2 SV=1
	sp|Q9TTQ9|GPR83_CANFA	6e-10	Probable G-protein coupled receptor 83 OS=Canis familiaris GN=GPR83 PE=2 SV=1
PAC:15709198	sp|Q9Y5Y3|GPR45_HUMAN	2e-11	Probable G-protein coupled receptor 45 OS=Homo sapiens GN=GPR45 PE=2 SV=2
	sp|O15973|OPSD1_MIZYE	2e-11	Rhodopsin, GQ-coupled OS=Mizuhopecten yessoensis GN=SCOP1 PE=1 SV=1
	sp|O14843|FFAR3_HUMAN	1e-10	Free fatty acid receptor 3 OS=Homo sapiens GN=FFAR3 PE=1 SV=1
	sp|P48302|EDNRB_MOUSE	4e-10	Endothelin B receptor OS=Mus musculus GN=Ednrb PE=2 SV=1
	sp|Q09388|ACM2_CAEEL	5e-10	Probable muscarinic acetylcholine receptor gar-2 OS=Caenorhabditis elegans GN=gar-2 PE=2 SV=3
PAC:15709199	sp|Q9Y5Y3|GPR45_HUMAN	4e-13	Probable G-protein coupled receptor 45 OS=Homo sapiens GN=GPR45 PE=2 SV=2
	sp|O15973|OPSD1_MIZYE	5e-12	Rhodopsin, GQ-coupled OS=Mizuhopecten yessoensis GN=SCOP1 PE=1 SV=1
	sp|Q25322|OAR2_LOCMI	8e-12	Putative tyramine receptor 2 OS=Locusta migratoria GN=GCR2 PE=2 SV=1
	sp|Q25321|OAR1_LOCMI	8e-12	Tyramine receptor 1 OS=Locusta migratoria GN=GCR1 PE=1 SV=1
	sp|O00254|PAR3_HUMAN	1e-11	Proteinase-activated receptor 3 OS=Homo sapiens GN=F2RL2 PE=1 SV=1
PAC:15709200	sp|Q9Y5Y3|GPR45_HUMAN	1e-12	Probable G-protein coupled receptor 45 OS=Homo sapiens GN=GPR45 PE=2 SV=2
	sp|O15973|OPSD1_MIZYE	1e-11	Rhodopsin, GQ-coupled OS=Mizuhopecten yessoensis GN=SCOP1 PE=1 SV=1
	sp|Q25321|OAR1_LOCMI	3e-10	Tyramine receptor 1 OS=Locusta migratoria GN=GCR1 PE=1 SV=1
	sp|Q25322|OAR2_LOCMI	3e-10	Putative tyramine receptor 2 OS=Locusta migratoria GN=GCR2 PE=2 SV=1
	sp|O14843|FFAR3_HUMAN	4e-10	Free fatty acid receptor 3 OS=Homo sapiens GN=FFAR3 PE=1 SV=1
PAC:15709352	sp|Q5QD10|TAA7D_MOUSE	7e-18	Trace amine-associated receptor 7d OS=Mus musculus GN=Taar7d PE=2 SV=1
	sp|Q5QD05|TAA8C_MOUSE	8e-18	Trace amine-associated receptor 8c OS=Mus musculus GN=Taar8c PE=2 SV=1
	sp|Q5QD06|TAA8B_MOUSE	4e-17	Trace amine-associated receptor 8b OS=Mus musculus GN=Taar8b PE=2 SV=1
	sp|Q923Y3|TAA8B_RAT	1e-16	Trace amine-associated receptor 8b OS=Rattus norvegicus GN=Taar8b PE=3 SV=1
	sp|Q5QD07|TAA8A_MOUSE	2e-16	Trace amine-associated receptor 8a OS=Mus musculus GN=Taar8a PE=2 SV=1
PAC:15710365	sp|O15973|OPSD1_MIZYE	7e-08	Rhodopsin, GQ-coupled OS=Mizuhopecten yessoensis GN=SCOP1 PE=1 SV=1
	sp|Q25188|OAR_HELVI	5e-07	Octopamine receptor OS=Heliothis virescens PE=2 SV=1
	sp|Q96P66|GP101_HUMAN	5e-07	Probable G-protein coupled receptor 101 OS=Homo sapiens GN=GPR101 PE=2 SV=1
	sp|O14718|OPSX_HUMAN	7e-07	Visual pigment-like receptor peropsin OS=Homo sapiens GN=RRH PE=1 SV=1
	sp|P47898|5HT5A_HUMAN	1e-06	5-hydroxytryptamine receptor 5A OS=Homo sapiens GN=HTR5A PE=1 SV=1
PAC:15710682	sp|P51490|OPSB_BOVIN	7e-11	Short-wave-sensitive opsin 1 OS=Bos taurus GN=OPN1SW PE=1 SV=1
	sp|Q63652|OPSB_RAT	7e-10	Short-wave-sensitive opsin 1 OS=Rattus norvegicus GN=Opn1sw PE=1 SV=2
	sp|Q8N6U8|GP161_HUMAN	1e-09	G-protein coupled receptor 161 OS=Homo sapiens GN=GPR161 PE=2 SV=1
	sp|P30731|GPR83_MOUSE	2e-09	Probable G-protein coupled receptor 83 OS=Mus musculus GN=Gpr83 PE=2 SV=2
	sp|B2RPY5|GP161_MOUSE	3e-09	G-protein coupled receptor 161 OS=Mus musculus GN=Gpr161 PE=1 SV=1
PAC:15710683	sp|B2RPY5|GP161_MOUSE	6e-12	G-protein coupled receptor 161 OS=Mus musculus GN=Gpr161 PE=1 SV=1
	sp|P30974|TLR1_DROME	8e-12	Tachykinin-like peptides receptor 86C OS=Drosophila melanogaster GN=TkR86C PE=2 SV=2
	sp|P30731|GPR83_MOUSE	4e-11	Probable G-protein coupled receptor 83 OS=Mus musculus GN=Gpr83 PE=2 SV=2
	sp|Q8N6U8|GP161_HUMAN	6e-11	G-protein coupled receptor 161 OS=Homo sapiens GN=GPR161 PE=2 SV=1
	sp|O15973|OPSD1_MIZYE	1e-10	Rhodopsin, GQ-coupled OS=Mizuhopecten yessoensis GN=SCOP1 PE=1 SV=1
PAC:15710684	sp|P49286|MTR1B_HUMAN	8e-14	Melatonin receptor type 1B OS=Homo sapiens GN=MTNR1B PE=1 SV=1
	sp|P30974|TLR1_DROME	1e-12	Tachykinin-like peptides receptor 86C OS=Drosophila melanogaster GN=TkR86C PE=2 SV=2
	sp|P50406|5HT6R_HUMAN	3e-12	5-hydroxytryptamine receptor 6 OS=Homo sapiens GN=HTR6 PE=1 SV=1
	sp|Q5IS65|5HT6R_PANTR	3e-12	5-hydroxytryptamine receptor 6 OS=Pan troglodytes GN=HTR6 PE=2 SV=1
	sp|Q9R1C8|5HT6R_MOUSE	2e-11	5-hydroxytryptamine receptor 6 OS=Mus musculus GN=Htr6 PE=2 SV=1
PAC:15710685	sp|P49286|MTR1B_HUMAN	9e-20	Melatonin receptor type 1B OS=Homo sapiens GN=MTNR1B PE=1 SV=1
	sp|Q8CIQ6|MTR1B_MOUSE	2e-15	Melatonin receptor type 1B OS=Mus musculus GN=Mtnr1b PE=2 SV=1
	sp|O15973|OPSD1_MIZYE	9e-14	Rhodopsin, GQ-coupled OS=Mizuhopecten yessoensis GN=SCOP1 PE=1 SV=1
	sp|O08726|GALR2_RAT	1e-11	Galanin receptor type 2 OS=Rattus norvegicus GN=Galr2 PE=2 SV=1
	sp|P49285|MTR1A_CHICK	2e-11	Melatonin receptor type 1A OS=Gallus gallus PE=2 SV=1
PAC:15710686	sp|B2RPY5|GP161_MOUSE	1e-12	G-protein coupled receptor 161 OS=Mus musculus GN=Gpr161 PE=1 SV=1
	sp|Q2YDN1|GP161_BOVIN	2e-12	G protein-coupled receptor 161 OS=Bos taurus GN=GPR161 PE=2 SV=1
	sp|Q8N6U8|GP161_HUMAN	3e-12	G-protein coupled receptor 161 OS=Homo sapiens GN=GPR161 PE=2 SV=1
	sp|O15973|OPSD1_MIZYE	6e-12	Rhodopsin, GQ-coupled OS=Mizuhopecten yessoensis GN=SCOP1 PE=1 SV=1
	sp|P47936|CNR2_MOUSE	2e-11	Cannabinoid receptor 2 OS=Mus musculus GN=Cnr2 PE=1 SV=1
PAC:15710687	sp|O88854|GALR2_MOUSE	2e-16	Galanin receptor type 2 OS=Mus musculus GN=Galr2 PE=2 SV=2
	sp|O43603|GALR2_HUMAN	2e-16	Galanin receptor type 2 OS=Homo sapiens GN=GALR2 PE=1 SV=1
	sp|O08726|GALR2_RAT	3e-16	Galanin receptor type 2 OS=Rattus norvegicus GN=Galr2 PE=2 SV=1
	sp|P30974|TLR1_DROME	1e-14	Tachykinin-like peptides receptor 86C OS=Drosophila melanogaster GN=TkR86C PE=2 SV=2
	sp|P51490|OPSB_BOVIN	2e-14	Short-wave-sensitive opsin 1 OS=Bos taurus GN=OPN1SW PE=1 SV=1
PAC:15710688	sp|B2RPY5|GP161_MOUSE	8e-11	G-protein coupled receptor 161 OS=Mus musculus GN=Gpr161 PE=1 SV=1
	sp|Q8N6U8|GP161_HUMAN	1e-10	G-protein coupled receptor 161 OS=Homo sapiens GN=GPR161 PE=2 SV=1
	sp|Q2YDN1|GP161_BOVIN	2e-10	G protein-coupled receptor 161 OS=Bos taurus GN=GPR161 PE=2 SV=1
	sp|O60755|GALR3_HUMAN	4e-10	Galanin receptor type 3 OS=Homo sapiens GN=GALR3 PE=2 SV=1
	sp|P24628|DRD2A_XENLA	7e-10	D(2) dopamine receptor A OS=Xenopus laevis GN=drd2-a PE=2 SV=1
PAC:15710689	sp|B2RPY5|GP161_MOUSE	1e-11	G-protein coupled receptor 161 OS=Mus musculus GN=Gpr161 PE=1 SV=1
	sp|Q2YDN1|GP161_BOVIN	4e-11	G protein-coupled receptor 161 OS=Bos taurus GN=GPR161 PE=2 SV=1
	sp|Q8N6U8|GP161_HUMAN	2e-10	G-protein coupled receptor 161 OS=Homo sapiens GN=GPR161 PE=2 SV=1
	sp|O15973|OPSD1_MIZYE	3e-10	Rhodopsin, GQ-coupled OS=Mizuhopecten yessoensis GN=SCOP1 PE=1 SV=1
	sp|Q17094|OPSD_ALLSU	8e-10	Rhodopsin (Fragment) OS=Alloteuthis subulata GN=RHO PE=1 SV=1
PAC:15710691	sp|O88853|GALR3_MOUSE	4e-12	Galanin receptor type 3 OS=Mus musculus GN=Galr3 PE=2 SV=2
	sp|O60755|GALR3_HUMAN	7e-12	Galanin receptor type 3 OS=Homo sapiens GN=GALR3 PE=2 SV=1
	sp|O88626|GALR3_RAT	1e-11	Galanin receptor type 3 OS=Rattus norvegicus GN=Galr3 PE=2 SV=1
	sp|P49286|MTR1B_HUMAN	2e-10	Melatonin receptor type 1B OS=Homo sapiens GN=MTNR1B PE=1 SV=1
	sp|Q6VZZ7|OPN5_MOUSE	3e-10	Opsin-5 OS=Mus musculus GN=Opn5 PE=1 SV=1
PAC:15710692	sp|P43253|PI2R_RAT	2e-12	Prostacyclin receptor OS=Rattus norvegicus GN=Ptgir PE=2 SV=1
	sp|P43252|PI2R_MOUSE	1e-10	Prostacyclin receptor OS=Mus musculus GN=Ptgir PE=1 SV=1
	sp|P49286|MTR1B_HUMAN	1e-08	Melatonin receptor type 1B OS=Homo sapiens GN=MTNR1B PE=1 SV=1
	sp|Q6BD04|GPR54_ORENI	2e-08	G-protein coupled receptor 54 OS=Oreochromis niloticus GN=gpr54 PE=2 SV=1
	sp|B2RPY5|GP161_MOUSE	2e-08	G-protein coupled receptor 161 OS=Mus musculus GN=Gpr161 PE=1 SV=1
PAC:15710693	sp|Q9TST6|ADRB1_FELCA	2e-11	Beta-1 adrenergic receptor OS=Felis catus GN=ADRB1 PE=3 SV=1
	sp|O42574|ADRB1_XENLA	2e-11	Beta-1 adrenergic receptor OS=Xenopus laevis GN=adrb1 PE=2 SV=1
	sp|Q28927|ADRB1_SHEEP	2e-11	Beta-1 adrenergic receptor OS=Ovis aries GN=ADRB1 PE=2 SV=2
	sp|P43141|ADB4C_MELGA	2e-11	Beta-4C adrenergic receptor OS=Meleagris gallopavo GN=ADRB4C PE=2 SV=1
	sp|Q28998|ADRB1_PIG	3e-11	Beta-1 adrenergic receptor OS=Sus scrofa GN=ADRB1 PE=2 SV=2
PAC:15710694	sp|O42574|ADRB1_XENLA	5e-12	Beta-1 adrenergic receptor OS=Xenopus laevis GN=adrb1 PE=2 SV=1
	sp|Q28044|ADRB2_BOVIN	9e-12	Beta-2 adrenergic receptor OS=Bos taurus GN=ADRB2 PE=2 SV=2
	sp|O35811|P2RY4_RAT	1e-11	P2Y purinoceptor 4 OS=Rattus norvegicus GN=P2ry4 PE=2 SV=1
	sp|P30974|TLR1_DROME	1e-11	Tachykinin-like peptides receptor 86C OS=Drosophila melanogaster GN=TkR86C PE=2 SV=2
	sp|Q9TST5|ADRB2_FELCA	2e-11	Beta-2 adrenergic receptor OS=Felis catus GN=ADRB2 PE=3 SV=1
PAC:15710695	sp|Q9EQQ4|GPR45_MOUSE	4e-13	Probable G-protein coupled receptor 45 OS=Mus musculus GN=Gpr45 PE=2 SV=1
	sp|O15973|OPSD1_MIZYE	2e-12	Rhodopsin, GQ-coupled OS=Mizuhopecten yessoensis GN=SCOP1 PE=1 SV=1
	sp|Q9R1C8|5HT6R_MOUSE	5e-12	5-hydroxytryptamine receptor 6 OS=Mus musculus GN=Htr6 PE=2 SV=1
	sp|Q5IS65|5HT6R_PANTR	1e-11	5-hydroxytryptamine receptor 6 OS=Pan troglodytes GN=HTR6 PE=2 SV=1
	sp|Q9Y5Y3|GPR45_HUMAN	1e-11	Probable G-protein coupled receptor 45 OS=Homo sapiens GN=GPR45 PE=2 SV=2
PAC:15710773	sp|B1PHQ8|CML1_PIG	2e-12	Chemokine-like receptor 1 OS=Sus scrofa GN=CMLKR1 PE=2 SV=1
	sp|P97468|CML1_MOUSE	3e-12	Chemokine-like receptor 1 OS=Mus musculus GN=Cmklr1 PE=1 SV=1
	sp|F8VQN3|GPR31_MOUSE	2e-11	12-(S)-hydroxy-5,8,10,14-eicosatetraenoic acid receptor OS=Mus musculus GN=Gpr31 PE=3 SV=1
	sp|O35786|CML1_RAT	5e-11	Chemokine-like receptor 1 OS=Rattus norvegicus GN=Cmklr1 PE=2 SV=1
	sp|Q8TDS4|HCAR2_HUMAN	5e-11	Hydroxycarboxylic acid receptor 2 OS=Homo sapiens GN=HCAR2 PE=1 SV=1
PAC:15710774	sp|Q8TDS4|HCAR2_HUMAN	2e-13	Hydroxycarboxylic acid receptor 2 OS=Homo sapiens GN=HCAR2 PE=1 SV=1
	sp|Q9EP66|HCAR2_MOUSE	1e-11	Hydroxycarboxylic acid receptor 2 OS=Mus musculus GN=Hcar2 PE=2 SV=1
	sp|P49019|HCAR3_HUMAN	1e-11	Hydroxycarboxylic acid receptor 3 OS=Homo sapiens GN=HCAR3 PE=1 SV=3
	sp|Q80Z39|HCAR2_RAT	2e-11	Hydroxycarboxylic acid receptor 2 OS=Rattus norvegicus GN=Hcar2 PE=1 SV=1
	sp|Q5MD61|CXCR3_BOVIN	5e-11	C-X-C chemokine receptor type 3 OS=Bos taurus GN=CXCR3 PE=2 SV=1
PAC:15710775	sp|F8VQN3|GPR31_MOUSE	3e-12	12-(S)-hydroxy-5,8,10,14-eicosatetraenoic acid receptor OS=Mus musculus GN=Gpr31 PE=3 SV=1
	sp|Q8TDS4|HCAR2_HUMAN	5e-12	Hydroxycarboxylic acid receptor 2 OS=Homo sapiens GN=HCAR2 PE=1 SV=1
	sp|Q8TDS4|HCAR2_HUMAN	0.004	Hydroxycarboxylic acid receptor 2 OS=Homo sapiens GN=HCAR2 PE=1 SV=1
	sp|B1PHQ8|CML1_PIG	3e-11	Chemokine-like receptor 1 OS=Sus scrofa GN=CMLKR1 PE=2 SV=1
	sp|P97468|CML1_MOUSE	5e-11	Chemokine-like receptor 1 OS=Mus musculus GN=Cmklr1 PE=1 SV=1
	sp|O88680|C3AR_CAVPO	6e-11	C3a anaphylatoxin chemotactic receptor OS=Cavia porcellus GN=C3AR1 PE=2 SV=1
PAC:15710776	sp|F8VQN3|GPR31_MOUSE	7e-12	12-(S)-hydroxy-5,8,10,14-eicosatetraenoic acid receptor OS=Mus musculus GN=Gpr31 PE=3 SV=1
	sp|O88680|C3AR_CAVPO	7e-11	C3a anaphylatoxin chemotactic receptor OS=Cavia porcellus GN=C3AR1 PE=2 SV=1
	sp|Q8BLD9|DRD5_MOUSE	2e-10	D(1B) dopamine receptor OS=Mus musculus GN=Drd5 PE=2 SV=1
	sp|Q8TDS4|HCAR2_HUMAN	3e-10	Hydroxycarboxylic acid receptor 2 OS=Homo sapiens GN=HCAR2 PE=1 SV=1
	sp|P25115|DRD5_RAT	5e-10	D(1B) dopamine receptor OS=Rattus norvegicus GN=Drd5 PE=2 SV=1
PAC:15710777	sp|F8VQN3|GPR31_MOUSE	2e-15	12-(S)-hydroxy-5,8,10,14-eicosatetraenoic acid receptor OS=Mus musculus GN=Gpr31 PE=3 SV=1
	sp|Q8BMC0|LPAR6_MOUSE	8e-14	Lysophosphatidic acid receptor 6 OS=Mus musculus GN=Lpar6 PE=1 SV=1
	sp|O88680|C3AR_CAVPO	9e-14	C3a anaphylatoxin chemotactic receptor OS=Cavia porcellus GN=C3AR1 PE=2 SV=1
	sp|Q4G072|LPAR6_RAT	9e-14	Lysophosphatidic acid receptor 6 OS=Rattus norvegicus GN=Lpar6 PE=2 SV=1
	sp|P32250|LPAR6_CHICK	1e-13	Lysophosphatidic acid receptor 6 OS=Gallus gallus GN=LPAR6 PE=1 SV=1
PAC:15710836	sp|Q2TAD5|APJB_XENLA	7e-13	Apelin receptor B OS=Xenopus laevis GN=aplnr-b PE=2 SV=1
	sp|P79960|APJA_XENLA	2e-12	Apelin receptor A OS=Xenopus laevis GN=aplnr-a PE=1 SV=2
	sp|Q4VA82|APJ_XENTR	8e-12	Apelin receptor OS=Xenopus tropicalis GN=aplnr PE=2 SV=1
	sp|F8VQN3|GPR31_MOUSE	3e-11	12-(S)-hydroxy-5,8,10,14-eicosatetraenoic acid receptor OS=Mus musculus GN=Gpr31 PE=3 SV=1
	sp|P48039|MTR1A_HUMAN	3e-11	Melatonin receptor type 1A OS=Homo sapiens GN=MTNR1A PE=1 SV=1
PAC:15710930	sp|O60755|GALR3_HUMAN	3e-10	Galanin receptor type 3 OS=Homo sapiens GN=GALR3 PE=2 SV=1
	sp|O88853|GALR3_MOUSE	4e-10	Galanin receptor type 3 OS=Mus musculus GN=Galr3 PE=2 SV=2
	sp|O88626|GALR3_RAT	6e-10	Galanin receptor type 3 OS=Rattus norvegicus GN=Galr3 PE=2 SV=1
	sp|P49019|HCAR3_HUMAN	8e-10	Hydroxycarboxylic acid receptor 3 OS=Homo sapiens GN=HCAR3 PE=1 SV=3
	sp|Q9EQQ4|GPR45_MOUSE	1e-09	Probable G-protein coupled receptor 45 OS=Mus musculus GN=Gpr45 PE=2 SV=1
PAC:15710932	sp|P30731|GPR83_MOUSE	9e-09	Probable G-protein coupled receptor 83 OS=Mus musculus GN=Gpr83 PE=2 SV=2
	sp|Q9TTQ9|GPR83_CANFA	1e-08	Probable G-protein coupled receptor 83 OS=Canis familiaris GN=GPR83 PE=2 SV=1
	sp|Q9NYM4|GPR83_HUMAN	2e-08	Probable G-protein coupled receptor 83 OS=Homo sapiens GN=GPR83 PE=2 SV=2
	sp|P49286|MTR1B_HUMAN	2e-08	Melatonin receptor type 1B OS=Homo sapiens GN=MTNR1B PE=1 SV=1
	sp|B2RPY5|GP161_MOUSE	4e-08	G-protein coupled receptor 161 OS=Mus musculus GN=Gpr161 PE=1 SV=1
PAC:15710934	sp|B2RPY5|GP161_MOUSE	4e-13	G-protein coupled receptor 161 OS=Mus musculus GN=Gpr161 PE=1 SV=1
	sp|Q96G91|P2Y11_HUMAN	5e-12	P2Y purinoceptor 11 OS=Homo sapiens GN=P2RY11 PE=2 SV=2
	sp|P30974|TLR1_DROME	4e-11	Tachykinin-like peptides receptor 86C OS=Drosophila melanogaster GN=TkR86C PE=2 SV=2
	sp|O88853|GALR3_MOUSE	6e-11	Galanin receptor type 3 OS=Mus musculus GN=Galr3 PE=2 SV=2
	sp|O88626|GALR3_RAT	9e-11	Galanin receptor type 3 OS=Rattus norvegicus GN=Galr3 PE=2 SV=1
PAC:15710937	sp|P49286|MTR1B_HUMAN	5e-11	Melatonin receptor type 1B OS=Homo sapiens GN=MTNR1B PE=1 SV=1
	sp|P50406|5HT6R_HUMAN	1e-10	5-hydroxytryptamine receptor 6 OS=Homo sapiens GN=HTR6 PE=1 SV=1
	sp|Q5IS65|5HT6R_PANTR	1e-10	5-hydroxytryptamine receptor 6 OS=Pan troglodytes GN=HTR6 PE=2 SV=1
	sp|P30974|TLR1_DROME	5e-10	Tachykinin-like peptides receptor 86C OS=Drosophila melanogaster GN=TkR86C PE=2 SV=2
	sp|P30731|GPR83_MOUSE	7e-10	Probable G-protein coupled receptor 83 OS=Mus musculus GN=Gpr83 PE=2 SV=2
PAC:15710938	sp|B2RPY5|GP161_MOUSE	2e-14	G-protein coupled receptor 161 OS=Mus musculus GN=Gpr161 PE=1 SV=1
	sp|Q96P65|QRFPR_HUMAN	4e-12	Pyroglutamylated RFamide peptide receptor OS=Homo sapiens GN=QRFPR PE=1 SV=2
	sp|Q8N6U8|GP161_HUMAN	1e-11	G-protein coupled receptor 161 OS=Homo sapiens GN=GPR161 PE=2 SV=1
	sp|P43141|ADB4C_MELGA	2e-11	Beta-4C adrenergic receptor OS=Meleagris gallopavo GN=ADRB4C PE=2 SV=1
	sp|P30974|TLR1_DROME	3e-11	Tachykinin-like peptides receptor 86C OS=Drosophila melanogaster GN=TkR86C PE=2 SV=2
PAC:15710939	sp|P30974|TLR1_DROME	6e-13	Tachykinin-like peptides receptor 86C OS=Drosophila melanogaster GN=TkR86C PE=2 SV=2
	sp|Q91559|5HT7R_XENLA	8e-13	5-hydroxytryptamine receptor 7 OS=Xenopus laevis GN=htr7 PE=2 SV=1
	sp|O15973|OPSD1_MIZYE	1e-12	Rhodopsin, GQ-coupled OS=Mizuhopecten yessoensis GN=SCOP1 PE=1 SV=1
	sp|P32304|5HT7R_MOUSE	1e-12	5-hydroxytryptamine receptor 7 OS=Mus musculus GN=Htr7 PE=2 SV=2
	sp|P32305|5HT7R_RAT	1e-12	5-hydroxytryptamine receptor 7 OS=Rattus norvegicus GN=Htr7 PE=2 SV=2
PAC:15710940	sp|O35811|P2RY4_RAT	3e-12	P2Y purinoceptor 4 OS=Rattus norvegicus GN=P2ry4 PE=2 SV=1
	sp|Q9JJS7|P2RY4_MOUSE	8e-12	P2Y purinoceptor 4 OS=Mus musculus GN=P2ry4 PE=2 SV=1
	sp|F8VQN3|GPR31_MOUSE	1e-11	12-(S)-hydroxy-5,8,10,14-eicosatetraenoic acid receptor OS=Mus musculus GN=Gpr31 PE=3 SV=1
	sp|Q9JHG3|APJ_RAT	1e-10	Apelin receptor OS=Rattus norvegicus GN=Aplnr PE=1 SV=1
	sp|P51582|P2RY4_HUMAN	5e-10	P2Y purinoceptor 4 OS=Homo sapiens GN=P2RY4 PE=1 SV=1
PAC:15710941	sp|O97666|APJ_MACMU	9e-11	Apelin receptor OS=Macaca mulatta GN=APLNR PE=3 SV=1
	sp|Q9JHG3|APJ_RAT	1e-10	Apelin receptor OS=Rattus norvegicus GN=Aplnr PE=1 SV=1
	sp|Q9WV08|APJ_MOUSE	2e-10	Apelin receptor OS=Mus musculus GN=Aplnr PE=2 SV=1
	sp|P35414|APJ_HUMAN	4e-10	Apelin receptor OS=Homo sapiens GN=APLNR PE=1 SV=1
	sp|Q6BD04|GPR54_ORENI	9e-10	G-protein coupled receptor 54 OS=Oreochromis niloticus GN=gpr54 PE=2 SV=1
PAC:15710942	sp|O97666|APJ_MACMU	1e-11	Apelin receptor OS=Macaca mulatta GN=APLNR PE=3 SV=1
	sp|P35414|APJ_HUMAN	4e-10	Apelin receptor OS=Homo sapiens GN=APLNR PE=1 SV=1
	sp|Q9JHG3|APJ_RAT	4e-10	Apelin receptor OS=Rattus norvegicus GN=Aplnr PE=1 SV=1
	sp|Q9WV08|APJ_MOUSE	7e-10	Apelin receptor OS=Mus musculus GN=Aplnr PE=2 SV=1
	sp|Q6BD04|GPR54_ORENI	2e-08	G-protein coupled receptor 54 OS=Oreochromis niloticus GN=gpr54 PE=2 SV=1
PAC:15710943	sp|P50129|5HT2A_PIG	3e-11	5-hydroxytryptamine receptor 2A OS=Sus scrofa GN=HTR2A PE=2 SV=1
	sp|O46635|5HT2A_CANFA	4e-11	5-hydroxytryptamine receptor 2A OS=Canis familiaris GN=HTR2A PE=2 SV=2
	sp|Q75Z89|5HT2A_BOVIN	5e-11	5-hydroxytryptamine receptor 2A OS=Bos taurus GN=HTR2A PE=2 SV=1
	sp|P49286|MTR1B_HUMAN	1e-10	Melatonin receptor type 1B OS=Homo sapiens GN=MTNR1B PE=1 SV=1
	sp|P18599|5HT2A_CRIGR	4e-10	5-hydroxytryptamine receptor 2A OS=Cricetulus griseus GN=HTR2A PE=2 SV=1
PAC:15710944	sp|Q5IS65|5HT6R_PANTR	2e-13	5-hydroxytryptamine receptor 6 OS=Pan troglodytes GN=HTR6 PE=2 SV=1
	sp|P50406|5HT6R_HUMAN	2e-13	5-hydroxytryptamine receptor 6 OS=Homo sapiens GN=HTR6 PE=1 SV=1
	sp|Q9R1C8|5HT6R_MOUSE	2e-12	5-hydroxytryptamine receptor 6 OS=Mus musculus GN=Htr6 PE=2 SV=1
	sp|P31388|5HT6R_RAT	8e-12	5-hydroxytryptamine receptor 6 OS=Rattus norvegicus GN=Htr6 PE=1 SV=2
	sp|P41596|DOPR1_DROME	2e-11	Dopamine receptor 1 OS=Drosophila melanogaster GN=Dop1R1 PE=2 SV=2
PAC:15711746	sp|O15973|OPSD1_MIZYE	1e-16	Rhodopsin, GQ-coupled OS=Mizuhopecten yessoensis GN=SCOP1 PE=1 SV=1
	sp|O57605|OPSUV_MELUD	3e-14	Ultraviolet-sensitive opsin OS=Melopsittacus undulatus PE=1 SV=1
	sp|O13092|OPSB_SAIBB	5e-14	Short-wave-sensitive opsin 1 OS=Saimiri boliviensis boliviensis GN=OPN1SW PE=1 SV=1
	sp|P51470|OPSD_LITCT	1e-13	Rhodopsin OS=Lithobates catesbeiana GN=RHO PE=1 SV=1
	sp|P56516|OPSD_RANTE	2e-13	Rhodopsin OS=Rana temporaria GN=RHO PE=1 SV=1
PAC:15711978	sp|P0C5J4|GPR52_MOUSE	1e-12	Probable G-protein coupled receptor 52 OS=Mus musculus GN=Gpr52 PE=3 SV=1
	sp|O15973|OPSD1_MIZYE	3e-12	Rhodopsin, GQ-coupled OS=Mizuhopecten yessoensis GN=SCOP1 PE=1 SV=1
	sp|A6QLE7|GPR52_BOVIN	3e-12	Probable G-protein coupled receptor 52 OS=Bos taurus GN=GPR52 PE=2 SV=1
	sp|Q9Y2T5|GPR52_HUMAN	8e-12	Probable G-protein coupled receptor 52 OS=Homo sapiens GN=GPR52 PE=2 SV=2
	sp|P42289|DRD1_XENLA	1e-11	D(1A) dopamine receptor OS=Xenopus laevis GN=drd1 PE=2 SV=1
PAC:15712451	sp|Q91175|ADA1A_ORYLA	1e-13	Alpha-1A adrenergic receptor OS=Oryzias latipes GN=adra1a PE=3 SV=1
	sp|B3DM66|GP161_XENTR	1e-13	G-protein coupled receptor 161 OS=Xenopus tropicalis GN=gpr161 PE=2 SV=1
	sp|Q2YDN1|GP161_BOVIN	9e-13	G protein-coupled receptor 161 OS=Bos taurus GN=GPR161 PE=2 SV=1
	sp|B2RPY5|GP161_MOUSE	2e-12	G-protein coupled receptor 161 OS=Mus musculus GN=Gpr161 PE=1 SV=1
	sp|P79945|PSP24_XENLA	5e-12	High-affinity lysophosphatidic acid receptor OS=Xenopus laevis PE=2 SV=1
PAC:15712452	sp|O15973|OPSD1_MIZYE	1e-12	Rhodopsin, GQ-coupled OS=Mizuhopecten yessoensis GN=SCOP1 PE=1 SV=1
	sp|Q91175|ADA1A_ORYLA	5e-12	Alpha-1A adrenergic receptor OS=Oryzias latipes GN=adra1a PE=3 SV=1
	sp|Q588Y6|5HT1B_FELCA	1e-10	5-hydroxytryptamine receptor 1B OS=Felis catus GN=HTR1B PE=2 SV=1
	sp|Q804Q2|OPN4B_GADMO	1e-10	Melanopsin-B OS=Gadus morhua GN=opn4b PE=2 SV=1
	sp|Q9N2B7|5HT1B_GORGO	1e-10	5-hydroxytryptamine receptor 1B OS=Gorilla gorilla gorilla GN=HTR1B PE=3 SV=1
PAC:15712786	sp|P49219|MTR1C_XENLA	7e-15	Melatonin receptor type 1C OS=Xenopus laevis GN=mtnr1c PE=2 SV=1
	sp|P28684|OPSV_CHICK	2e-14	Violet-sensitive opsin OS=Gallus gallus PE=1 SV=1
	sp|Q9Y5Y3|GPR45_HUMAN	2e-13	Probable G-protein coupled receptor 45 OS=Homo sapiens GN=GPR45 PE=2 SV=2
	sp|P51473|OPSV_XENLA	3e-13	Violet-sensitive opsin OS=Xenopus laevis PE=1 SV=1
	sp|P79945|PSP24_XENLA	5e-13	High-affinity lysophosphatidic acid receptor OS=Xenopus laevis PE=2 SV=1
PAC:15712925	sp|O15973|OPSD1_MIZYE	5e-16	Rhodopsin, GQ-coupled OS=Mizuhopecten yessoensis GN=SCOP1 PE=1 SV=1
	sp|P46023|GR101_LYMST	8e-15	G-protein coupled receptor GRL101 OS=Lymnaea stagnalis PE=2 SV=1
	sp|O57605|OPSUV_MELUD	4e-14	Ultraviolet-sensitive opsin OS=Melopsittacus undulatus PE=1 SV=1
	sp|P28683|OPSG_CHICK	6e-14	Green-sensitive opsin OS=Gallus gallus GN=PRA1 PE=1 SV=1
	sp|O13092|OPSB_SAIBB	2e-13	Short-wave-sensitive opsin 1 OS=Saimiri boliviensis boliviensis GN=OPN1SW PE=1 SV=1
PAC:15712931	sp|Q5W8W0|TAAR6_PANTR	3e-14	Trace amine-associated receptor 6 OS=Pan troglodytes GN=TAAR6 PE=3 SV=1
	sp|P34969|5HT7R_HUMAN	6e-14	5-hydroxytryptamine receptor 7 OS=Homo sapiens GN=HTR7 PE=1 SV=2
	sp|Q96RI8|TAAR6_HUMAN	1e-13	Trace amine-associated receptor 6 OS=Homo sapiens GN=TAAR6 PE=2 SV=1
	sp|Q91559|5HT7R_XENLA	7e-13	5-hydroxytryptamine receptor 7 OS=Xenopus laevis GN=htr7 PE=2 SV=1
	sp|O46635|5HT2A_CANFA	1e-12	5-hydroxytryptamine receptor 2A OS=Canis familiaris GN=HTR2A PE=2 SV=2
PAC:15713478	sp|O15973|OPSD1_MIZYE	4e-15	Rhodopsin, GQ-coupled OS=Mizuhopecten yessoensis GN=SCOP1 PE=1 SV=1
	sp|B2RPY5|GP161_MOUSE	2e-14	G-protein coupled receptor 161 OS=Mus musculus GN=Gpr161 PE=1 SV=1
	sp|Q2YDN1|GP161_BOVIN	1e-13	G protein-coupled receptor 161 OS=Bos taurus GN=GPR161 PE=2 SV=1
	sp|Q8N6U8|GP161_HUMAN	1e-13	G-protein coupled receptor 161 OS=Homo sapiens GN=GPR161 PE=2 SV=1
	sp|Q17094|OPSD_ALLSU	2e-13	Rhodopsin (Fragment) OS=Alloteuthis subulata GN=RHO PE=1 SV=1
PAC:15713938	sp|B3DM66|GP161_XENTR	1e-13	G-protein coupled receptor 161 OS=Xenopus tropicalis GN=gpr161 PE=2 SV=1
	sp|Q95M54|OPRM_MACFA	6e-13	Mu-type opioid receptor OS=Macaca fascicularis GN=OPRM1 PE=2 SV=1
	sp|B2RPY5|GP161_MOUSE	8e-13	G-protein coupled receptor 161 OS=Mus musculus GN=Gpr161 PE=1 SV=1
	sp|Q5IS84|OPRM_SAIBB	1e-12	Mu-type opioid receptor OS=Saimiri boliviensis boliviensis GN=OPRM1 PE=2 SV=1
	sp|Q2YDN1|GP161_BOVIN	2e-12	G protein-coupled receptor 161 OS=Bos taurus GN=GPR161 PE=2 SV=1
PAC:15713939	sp|O57605|OPSUV_MELUD	1e-12	Ultraviolet-sensitive opsin OS=Melopsittacus undulatus PE=1 SV=1
	sp|P51491|OPSB_MOUSE	2e-12	Short-wave-sensitive opsin 1 OS=Mus musculus GN=Opn1sw PE=1 SV=1
	sp|P35404|5HT1B_DIDVI	4e-12	5-hydroxytryptamine receptor 1B OS=Didelphis virginiana GN=HTR1B PE=2 SV=1
	sp|P56719|OX2R_RAT	4e-12	Orexin receptor type 2 OS=Rattus norvegicus GN=Hcrtr2 PE=2 SV=1
	sp|Q9TUP7|OX2R_CANFA	8e-12	Orexin receptor type 2 OS=Canis familiaris GN=HCRTR2 PE=1 SV=1
PAC:15713940	sp|Q91559|5HT7R_XENLA	7e-17	5-hydroxytryptamine receptor 7 OS=Xenopus laevis GN=htr7 PE=2 SV=1
	sp|P32305|5HT7R_RAT	2e-14	5-hydroxytryptamine receptor 7 OS=Rattus norvegicus GN=Htr7 PE=2 SV=2
	sp|P32304|5HT7R_MOUSE	2e-14	5-hydroxytryptamine receptor 7 OS=Mus musculus GN=Htr7 PE=2 SV=2
	sp|P34969|5HT7R_HUMAN	4e-14	5-hydroxytryptamine receptor 7 OS=Homo sapiens GN=HTR7 PE=1 SV=2
	sp|Q28838|ADA2A_BOVIN	5e-14	Alpha-2A adrenergic receptor OS=Bos taurus GN=ADRA2A PE=2 SV=2
PAC:15713942	sp|Q91559|5HT7R_XENLA	2e-16	5-hydroxytryptamine receptor 7 OS=Xenopus laevis GN=htr7 PE=2 SV=1
	sp|O13092|OPSB_SAIBB	1e-15	Short-wave-sensitive opsin 1 OS=Saimiri boliviensis boliviensis GN=OPN1SW PE=1 SV=1
	sp|P51491|OPSB_MOUSE	9e-14	Short-wave-sensitive opsin 1 OS=Mus musculus GN=Opn1sw PE=1 SV=1
	sp|Q63652|OPSB_RAT	1e-13	Short-wave-sensitive opsin 1 OS=Rattus norvegicus GN=Opn1sw PE=1 SV=2
	sp|P32304|5HT7R_MOUSE	5e-13	5-hydroxytryptamine receptor 7 OS=Mus musculus GN=Htr7 PE=2 SV=2
PAC:15713944	sp|Q91175|ADA1A_ORYLA	5e-14	Alpha-1A adrenergic receptor OS=Oryzias latipes GN=adra1a PE=3 SV=1
	sp|P42290|DRD5_XENLA	1e-13	D(1B) dopamine receptor OS=Xenopus laevis GN=drd5 PE=2 SV=1
	sp|P07700|ADRB1_MELGA	1e-13	Beta-1 adrenergic receptor OS=Meleagris gallopavo GN=ADRB1 PE=1 SV=1
	sp|P31388|5HT6R_RAT	3e-13	5-hydroxytryptamine receptor 6 OS=Rattus norvegicus GN=Htr6 PE=1 SV=2
	sp|P20905|5HT1R_DROME	3e-13	5-hydroxytryptamine receptor 1 OS=Drosophila melanogaster GN=5-HT7 PE=2 SV=1
PAC:15713945	sp|Q91559|5HT7R_XENLA	2e-19	5-hydroxytryptamine receptor 7 OS=Xenopus laevis GN=htr7 PE=2 SV=1
	sp|P47898|5HT5A_HUMAN	2e-16	5-hydroxytryptamine receptor 5A OS=Homo sapiens GN=HTR5A PE=1 SV=1
	sp|Q96RJ0|TAAR1_HUMAN	9e-16	Trace amine-associated receptor 1 OS=Homo sapiens GN=TAAR1 PE=1 SV=1
	sp|P53454|DRD5L_TAKRU	1e-15	D(5)-like dopamine receptor OS=Takifugu rubripes GN=dl PE=3 SV=1
	sp|Q63652|OPSB_RAT	2e-15	Short-wave-sensitive opsin 1 OS=Rattus norvegicus GN=Opn1sw PE=1 SV=2
PAC:15713946	sp|Q91559|5HT7R_XENLA	9e-15	5-hydroxytryptamine receptor 7 OS=Xenopus laevis GN=htr7 PE=2 SV=1
	sp|O13092|OPSB_SAIBB	1e-14	Short-wave-sensitive opsin 1 OS=Saimiri boliviensis boliviensis GN=OPN1SW PE=1 SV=1
	sp|P60573|OPSB_PANPA	9e-14	Short-wave-sensitive opsin 1 OS=Pan paniscus GN=OPN1SW PE=2 SV=1
	sp|P60015|OPSB_PANTR	9e-14	Short-wave-sensitive opsin 1 OS=Pan troglodytes GN=OPN1SW PE=2 SV=1
	sp|P03999|OPSB_HUMAN	9e-14	Short-wave-sensitive opsin 1 OS=Homo sapiens GN=OPN1SW PE=1 SV=1
PAC:15713947	sp|B3DM66|GP161_XENTR	9e-15	G-protein coupled receptor 161 OS=Xenopus tropicalis GN=gpr161 PE=2 SV=1
	sp|O15973|OPSD1_MIZYE	2e-14	Rhodopsin, GQ-coupled OS=Mizuhopecten yessoensis GN=SCOP1 PE=1 SV=1
	sp|B2RPY5|GP161_MOUSE	3e-14	G-protein coupled receptor 161 OS=Mus musculus GN=Gpr161 PE=1 SV=1
	sp|Q91175|ADA1A_ORYLA	2e-13	Alpha-1A adrenergic receptor OS=Oryzias latipes GN=adra1a PE=3 SV=1
	sp|Q8N6U8|GP161_HUMAN	3e-13	G-protein coupled receptor 161 OS=Homo sapiens GN=GPR161 PE=2 SV=1
PAC:15714975	sp|Q91559|5HT7R_XENLA	2e-12	5-hydroxytryptamine receptor 7 OS=Xenopus laevis GN=htr7 PE=2 SV=1
	sp|B2RPY5|GP161_MOUSE	1e-11	G-protein coupled receptor 161 OS=Mus musculus GN=Gpr161 PE=1 SV=1
	sp|P32305|5HT7R_RAT	3e-11	5-hydroxytryptamine receptor 7 OS=Rattus norvegicus GN=Htr7 PE=2 SV=2
	sp|P32304|5HT7R_MOUSE	3e-11	5-hydroxytryptamine receptor 7 OS=Mus musculus GN=Htr7 PE=2 SV=2
	sp|P34969|5HT7R_HUMAN	5e-11	5-hydroxytryptamine receptor 7 OS=Homo sapiens GN=HTR7 PE=1 SV=2
PAC:15714984	sp|F8VQN3|GPR31_MOUSE	1e-12	12-(S)-hydroxy-5,8,10,14-eicosatetraenoic acid receptor OS=Mus musculus GN=Gpr31 PE=3 SV=1
	sp|Q8TDS4|HCAR2_HUMAN	7e-12	Hydroxycarboxylic acid receptor 2 OS=Homo sapiens GN=HCAR2 PE=1 SV=1
	sp|Q8BLD9|DRD5_MOUSE	1e-11	D(1B) dopamine receptor OS=Mus musculus GN=Drd5 PE=2 SV=1
	sp|P25115|DRD5_RAT	2e-11	D(1B) dopamine receptor OS=Rattus norvegicus GN=Drd5 PE=2 SV=1
	sp|P48039|MTR1A_HUMAN	2e-11	Melatonin receptor type 1A OS=Homo sapiens GN=MTNR1A PE=1 SV=1
PAC:15714985	sp|Q8BLD9|DRD5_MOUSE	8e-12	D(1B) dopamine receptor OS=Mus musculus GN=Drd5 PE=2 SV=1
	sp|B2RPY5|GP161_MOUSE	9e-12	G-protein coupled receptor 161 OS=Mus musculus GN=Gpr161 PE=1 SV=1
	sp|P25115|DRD5_RAT	1e-11	D(1B) dopamine receptor OS=Rattus norvegicus GN=Drd5 PE=2 SV=1
	sp|P47800|DRD1L_OREMO	5e-11	D(1)-like dopamine receptor OS=Oreochromis mossambicus PE=2 SV=1
	sp|B3DM66|GP161_XENTR	7e-11	G-protein coupled receptor 161 OS=Xenopus tropicalis GN=gpr161 PE=2 SV=1
PAC:15716328	sp|Q9TTQ9|GPR83_CANFA	1e-10	Probable G-protein coupled receptor 83 OS=Canis familiaris GN=GPR83 PE=2 SV=1
	sp|P30731|GPR83_MOUSE	2e-10	Probable G-protein coupled receptor 83 OS=Mus musculus GN=Gpr83 PE=2 SV=2
	sp|Q9NYM4|GPR83_HUMAN	3e-10	Probable G-protein coupled receptor 83 OS=Homo sapiens GN=GPR83 PE=2 SV=2
	sp|O88626|GALR3_RAT	4e-09	Galanin receptor type 3 OS=Rattus norvegicus GN=Galr3 PE=2 SV=1
	sp|P50129|5HT2A_PIG	4e-09	5-hydroxytryptamine receptor 2A OS=Sus scrofa GN=HTR2A PE=2 SV=1
PAC:15716337	sp|P50406|5HT6R_HUMAN	5e-11	5-hydroxytryptamine receptor 6 OS=Homo sapiens GN=HTR6 PE=1 SV=1
	sp|Q5IS65|5HT6R_PANTR	5e-11	5-hydroxytryptamine receptor 6 OS=Pan troglodytes GN=HTR6 PE=2 SV=1
	sp|B2RPY5|GP161_MOUSE	1e-09	G-protein coupled receptor 161 OS=Mus musculus GN=Gpr161 PE=1 SV=1
	sp|P43141|ADB4C_MELGA	2e-09	Beta-4C adrenergic receptor OS=Meleagris gallopavo GN=ADRB4C PE=2 SV=1
	sp|Q9R1C8|5HT6R_MOUSE	4e-09	5-hydroxytryptamine receptor 6 OS=Mus musculus GN=Htr6 PE=2 SV=1
PAC:15716338	sp|P43141|ADB4C_MELGA	1e-11	Beta-4C adrenergic receptor OS=Meleagris gallopavo GN=ADRB4C PE=2 SV=1
	sp|B2RPY5|GP161_MOUSE	2e-11	G-protein coupled receptor 161 OS=Mus musculus GN=Gpr161 PE=1 SV=1
	sp|P30974|TLR1_DROME	2e-11	Tachykinin-like peptides receptor 86C OS=Drosophila melanogaster GN=TkR86C PE=2 SV=2
	sp|Q8BLD9|DRD5_MOUSE	2e-11	D(1B) dopamine receptor OS=Mus musculus GN=Drd5 PE=2 SV=1
	sp|P25115|DRD5_RAT	3e-11	D(1B) dopamine receptor OS=Rattus norvegicus GN=Drd5 PE=2 SV=1
PAC:15716428	sp|Q8BLD9|DRD5_MOUSE	6e-12	D(1B) dopamine receptor OS=Mus musculus GN=Drd5 PE=2 SV=1
	sp|P25115|DRD5_RAT	1e-11	D(1B) dopamine receptor OS=Rattus norvegicus GN=Drd5 PE=2 SV=1
	sp|Q28044|ADRB2_BOVIN	1e-11	Beta-2 adrenergic receptor OS=Bos taurus GN=ADRB2 PE=2 SV=2
	sp|F8VQN3|GPR31_MOUSE	2e-11	12-(S)-hydroxy-5,8,10,14-eicosatetraenoic acid receptor OS=Mus musculus GN=Gpr31 PE=3 SV=1
	sp|P54833|ADRB2_CANFA	2e-11	Beta-2 adrenergic receptor OS=Canis familiaris GN=ADRB2 PE=2 SV=1
PAC:15716430	sp|Q8BLD9|DRD5_MOUSE	2e-13	D(1B) dopamine receptor OS=Mus musculus GN=Drd5 PE=2 SV=1
	sp|P25115|DRD5_RAT	5e-13	D(1B) dopamine receptor OS=Rattus norvegicus GN=Drd5 PE=2 SV=1
	sp|Q9BY21|GPR87_HUMAN	1e-12	G-protein coupled receptor 87 OS=Homo sapiens GN=GPR87 PE=2 SV=1
	sp|Q28524|ADRB3_MACMU	2e-12	Beta-3 adrenergic receptor OS=Macaca mulatta GN=ADRB3 PE=2 SV=1
	sp|P47800|DRD1L_OREMO	2e-12	D(1)-like dopamine receptor OS=Oreochromis mossambicus PE=2 SV=1
PAC:15716431	sp|F8VQN3|GPR31_MOUSE	2e-13	12-(S)-hydroxy-5,8,10,14-eicosatetraenoic acid receptor OS=Mus musculus GN=Gpr31 PE=3 SV=1
	sp|Q8BLD9|DRD5_MOUSE	4e-12	D(1B) dopamine receptor OS=Mus musculus GN=Drd5 PE=2 SV=1
	sp|P25115|DRD5_RAT	6e-12	D(1B) dopamine receptor OS=Rattus norvegicus GN=Drd5 PE=2 SV=1
	sp|P56497|EDNRB_CANFA	2e-11	Endothelin B receptor OS=Canis familiaris GN=EDNRB PE=2 SV=3
	sp|P28088|EDNRB_BOVIN	3e-11	Endothelin B receptor OS=Bos taurus GN=EDNRB PE=1 SV=1
PAC:15716432	sp|F8VQN3|GPR31_MOUSE	3e-14	12-(S)-hydroxy-5,8,10,14-eicosatetraenoic acid receptor OS=Mus musculus GN=Gpr31 PE=3 SV=1
	sp|Q8TDS4|HCAR2_HUMAN	3e-12	Hydroxycarboxylic acid receptor 2 OS=Homo sapiens GN=HCAR2 PE=1 SV=1
	sp|P49019|HCAR3_HUMAN	2e-11	Hydroxycarboxylic acid receptor 3 OS=Homo sapiens GN=HCAR3 PE=1 SV=3
	sp|Q80Z39|HCAR2_RAT	3e-11	Hydroxycarboxylic acid receptor 2 OS=Rattus norvegicus GN=Hcar2 PE=1 SV=1
	sp|Q9EP66|HCAR2_MOUSE	3e-11	Hydroxycarboxylic acid receptor 2 OS=Mus musculus GN=Hcar2 PE=2 SV=1
PAC:15716433	sp|F8VQN3|GPR31_MOUSE	8e-15	12-(S)-hydroxy-5,8,10,14-eicosatetraenoic acid receptor OS=Mus musculus GN=Gpr31 PE=3 SV=1
	sp|P49217|MTR1A_PHOSU	7e-14	Melatonin receptor type 1A OS=Phodopus sungorus GN=MTNR1A PE=2 SV=2
	sp|Q4VA82|APJ_XENTR	1e-13	Apelin receptor OS=Xenopus tropicalis GN=aplnr PE=2 SV=1
	sp|P79960|APJA_XENLA	2e-13	Apelin receptor A OS=Xenopus laevis GN=aplnr-a PE=1 SV=2
	sp|Q2TAD5|APJB_XENLA	2e-13	Apelin receptor B OS=Xenopus laevis GN=aplnr-b PE=2 SV=1
PAC:15716434	sp|Q9BY21|GPR87_HUMAN	6e-17	G-protein coupled receptor 87 OS=Homo sapiens GN=GPR87 PE=2 SV=1
	sp|Q99MT7|GPR87_MOUSE	6e-15	G-protein coupled receptor 87 OS=Mus musculus GN=Gpr87 PE=2 SV=2
	sp|P49217|MTR1A_PHOSU	2e-13	Melatonin receptor type 1A OS=Phodopus sungorus GN=MTNR1A PE=2 SV=2
	sp|Q8TDS4|HCAR2_HUMAN	2e-12	Hydroxycarboxylic acid receptor 2 OS=Homo sapiens GN=HCAR2 PE=1 SV=1
	sp|P49019|HCAR3_HUMAN	4e-12	Hydroxycarboxylic acid receptor 3 OS=Homo sapiens GN=HCAR3 PE=1 SV=3
PAC:15716436	sp|F8VQN3|GPR31_MOUSE	3e-11	12-(S)-hydroxy-5,8,10,14-eicosatetraenoic acid receptor OS=Mus musculus GN=Gpr31 PE=3 SV=1
	sp|P46023|GR101_LYMST	8e-11	G-protein coupled receptor GRL101 OS=Lymnaea stagnalis PE=2 SV=1
	sp|B1PHQ8|CML1_PIG	2e-10	Chemokine-like receptor 1 OS=Sus scrofa GN=CMLKR1 PE=2 SV=1
	sp|O88680|C3AR_CAVPO	3e-10	C3a anaphylatoxin chemotactic receptor OS=Cavia porcellus GN=C3AR1 PE=2 SV=1
	sp|Q8TDS4|HCAR2_HUMAN	5e-10	Hydroxycarboxylic acid receptor 2 OS=Homo sapiens GN=HCAR2 PE=1 SV=1
PAC:15716437	sp|F8VQN3|GPR31_MOUSE	4e-12	12-(S)-hydroxy-5,8,10,14-eicosatetraenoic acid receptor OS=Mus musculus GN=Gpr31 PE=3 SV=1
	sp|P49285|MTR1A_CHICK	1e-11	Melatonin receptor type 1A OS=Gallus gallus PE=2 SV=1
	sp|B1PHQ8|CML1_PIG	2e-11	Chemokine-like receptor 1 OS=Sus scrofa GN=CMLKR1 PE=2 SV=1
	sp|Q9BY21|GPR87_HUMAN	3e-11	G-protein coupled receptor 87 OS=Homo sapiens GN=GPR87 PE=2 SV=1
	sp|P48039|MTR1A_HUMAN	6e-11	Melatonin receptor type 1A OS=Homo sapiens GN=MTNR1A PE=1 SV=1
PAC:15716438	sp|Q8TDS4|HCAR2_HUMAN	2e-12	Hydroxycarboxylic acid receptor 2 OS=Homo sapiens GN=HCAR2 PE=1 SV=1
	sp|F8VQN3|GPR31_MOUSE	2e-12	12-(S)-hydroxy-5,8,10,14-eicosatetraenoic acid receptor OS=Mus musculus GN=Gpr31 PE=3 SV=1
	sp|P49019|HCAR3_HUMAN	2e-12	Hydroxycarboxylic acid receptor 3 OS=Homo sapiens GN=HCAR3 PE=1 SV=3
	sp|O88680|C3AR_CAVPO	5e-11	C3a anaphylatoxin chemotactic receptor OS=Cavia porcellus GN=C3AR1 PE=2 SV=1
	sp|Q99677|LPAR4_HUMAN	3e-10	Lysophosphatidic acid receptor 4 OS=Homo sapiens GN=LPAR4 PE=1 SV=1
PAC:15716439	sp|Q8TDS4|HCAR2_HUMAN	3e-12	Hydroxycarboxylic acid receptor 2 OS=Homo sapiens GN=HCAR2 PE=1 SV=1
	sp|F8VQN3|GPR31_MOUSE	6e-12	12-(S)-hydroxy-5,8,10,14-eicosatetraenoic acid receptor OS=Mus musculus GN=Gpr31 PE=3 SV=1
	sp|P49019|HCAR3_HUMAN	7e-12	Hydroxycarboxylic acid receptor 3 OS=Homo sapiens GN=HCAR3 PE=1 SV=3
	sp|Q99677|LPAR4_HUMAN	1e-11	Lysophosphatidic acid receptor 4 OS=Homo sapiens GN=LPAR4 PE=1 SV=1
	sp|Q8BLG2|LPAR4_MOUSE	2e-11	Lysophosphatidic acid receptor 4 OS=Mus musculus GN=Lpar4 PE=2 SV=2
PAC:15716440	sp|Q8BMC0|LPAR6_MOUSE	5e-12	Lysophosphatidic acid receptor 6 OS=Mus musculus GN=Lpar6 PE=1 SV=1
	sp|Q4G072|LPAR6_RAT	6e-12	Lysophosphatidic acid receptor 6 OS=Rattus norvegicus GN=Lpar6 PE=2 SV=1
	sp|Q8TDS4|HCAR2_HUMAN	1e-11	Hydroxycarboxylic acid receptor 2 OS=Homo sapiens GN=HCAR2 PE=1 SV=1
	sp|F8VQN3|GPR31_MOUSE	5e-11	12-(S)-hydroxy-5,8,10,14-eicosatetraenoic acid receptor OS=Mus musculus GN=Gpr31 PE=3 SV=1
	sp|Q80Z39|HCAR2_RAT	7e-11	Hydroxycarboxylic acid receptor 2 OS=Rattus norvegicus GN=Hcar2 PE=1 SV=1
PAC:15716509	sp|P09241|OPSD_ENTDO	2e-08	Rhodopsin OS=Enteroctopus dofleini GN=RHO PE=1 SV=1
	sp|Q8BZ39|NMUR2_MOUSE	9e-08	Neuromedin-U receptor 2 OS=Mus musculus GN=Nmur2 PE=2 SV=1
	sp|P79393|PI2R_BOVIN	1e-07	Prostacyclin receptor OS=Bos taurus GN=PTGIR PE=3 SV=1
	sp|Q9ESQ4|NMUR2_RAT	1e-06	Neuromedin-U receptor 2 OS=Rattus norvegicus GN=Nmur2 PE=1 SV=2
	sp|Q58CW4|NMUR2_BOVIN	2e-06	Neuromedin-U receptor 2 OS=Bos taurus GN=NMUR2 PE=2 SV=1
PAC:15716748	sp|Q96P66|GP101_HUMAN	2e-08	Probable G-protein coupled receptor 101 OS=Homo sapiens GN=GPR101 PE=2 SV=1
	sp|O42574|ADRB1_XENLA	6e-08	Beta-1 adrenergic receptor OS=Xenopus laevis GN=adrb1 PE=2 SV=1
	sp|O15973|OPSD1_MIZYE	3e-07	Rhodopsin, GQ-coupled OS=Mizuhopecten yessoensis GN=SCOP1 PE=1 SV=1
	sp|Q923X8|TAA7B_RAT	4e-07	Trace amine-associated receptor 7b OS=Rattus norvegicus GN=Taar7b PE=3 SV=2
	sp|Q5QD21|TAA7C_RAT	5e-07	Trace amine-associated receptor 7c OS=Rattus norvegicus GN=Taar7c PE=3 SV=1
PAC:15716749	sp|O15973|OPSD1_MIZYE	2e-08	Rhodopsin, GQ-coupled OS=Mizuhopecten yessoensis GN=SCOP1 PE=1 SV=1
	sp|Q6IYF9|SUCR1_RAT	3e-08	Succinate receptor 1 OS=Rattus norvegicus GN=Sucnr1 PE=2 SV=1
	sp|P35368|ADA1B_HUMAN	5e-08	Alpha-1B adrenergic receptor OS=Homo sapiens GN=ADRA1B PE=1 SV=3
	sp|P18841|ADA1B_MESAU	7e-08	Alpha-1B adrenergic receptor OS=Mesocricetus auratus GN=ADRA1B PE=1 SV=1
	sp|P15823|ADA1B_RAT	7e-08	Alpha-1B adrenergic receptor OS=Rattus norvegicus GN=Adra1b PE=2 SV=2
PAC:15716877	sp|Q9R024|OPSG_CAVPO	4e-14	Medium-wave-sensitive opsin 1 OS=Cavia porcellus GN=OPN1MW PE=2 SV=1
	sp|O15973|OPSD1_MIZYE	1e-13	Rhodopsin, GQ-coupled OS=Mizuhopecten yessoensis GN=SCOP1 PE=1 SV=1
	sp|O35478|OPSG_SCICA	2e-13	Medium-wave-sensitive opsin 1 OS=Sciurus carolinensis GN=OPN1MW PE=2 SV=2
	sp|O35476|OPSG_RAT	2e-12	Medium-wave-sensitive opsin 1 OS=Rattus norvegicus GN=Opn1mw PE=1 SV=2
	sp|O18914|OPSR_CANFA	3e-12	Long-wave-sensitive opsin 1 OS=Canis familiaris GN=OPN1LW PE=2 SV=2
PAC:15717007	sp|B2RPY5|GP161_MOUSE	1e-13	G-protein coupled receptor 161 OS=Mus musculus GN=Gpr161 PE=1 SV=1
	sp|Q9EQQ3|GPR63_MOUSE	2e-13	Probable G-protein coupled receptor 63 OS=Mus musculus GN=Gpr63 PE=2 SV=2
	sp|P49286|MTR1B_HUMAN	1e-12	Melatonin receptor type 1B OS=Homo sapiens GN=MTNR1B PE=1 SV=1
	sp|Q9BZJ6|GPR63_HUMAN	1e-12	Probable G-protein coupled receptor 63 OS=Homo sapiens GN=GPR63 PE=2 SV=2
	sp|Q9Y5Y3|GPR45_HUMAN	2e-11	Probable G-protein coupled receptor 45 OS=Homo sapiens GN=GPR45 PE=2 SV=2
PAC:15717374	sp|O88537|FPRS3_MOUSE	4e-05	Formyl peptide receptor-related sequence 3 OS=Mus musculus GN=Fpr-rs3 PE=2 SV=2
	sp|O42490|OPSP_PETMA	0.002	Pineal opsin OS=Petromyzon marinus PE=1 SV=1
	sp|Q9ESG6|P2Y14_MOUSE	0.002	P2Y purinoceptor 14 OS=Mus musculus GN=P2ry14 PE=2 SV=1
	sp|P25931|NPYR_DROME	0.003	Neuropeptide Y receptor OS=Drosophila melanogaster GN=RYa-R PE=2 SV=2
	sp|P79242|FPR2_PANTR	0.005	N-formyl peptide receptor 2 (Fragment) OS=Pan troglodytes GN=FPR2 PE=3 SV=1
PAC:15718112	sp|P41591|OPSD_ANOCA	3e-06	Rhodopsin OS=Anolis carolinensis GN=RHO PE=2 SV=1
	sp|O02721|LSHR_CALJA	4e-06	Lutropin-choriogonadotropic hormone receptor OS=Callithrix jacchus GN=LHCGR PE=2 SV=1
	sp|O15973|OPSD1_MIZYE	1e-05	Rhodopsin, GQ-coupled OS=Mizuhopecten yessoensis GN=SCOP1 PE=1 SV=1
	sp|Q17292|OPSD_CAMAT	1e-05	Rhodopsin OS=Camponotus atriceps PE=2 SV=1
	sp|Q4R1I4|OPN4_BRABE	1e-05	Melanopsin OS=Branchiostoma belcheri GN=OPN4 PE=1 SV=1
PAC:15718483	sp|O15973|OPSD1_MIZYE	5e-15	Rhodopsin, GQ-coupled OS=Mizuhopecten yessoensis GN=SCOP1 PE=1 SV=1
	sp|O15974|OPSD2_MIZYE	2e-11	Rhodopsin, G0-coupled OS=Mizuhopecten yessoensis GN=SCOP2 PE=1 SV=1
	sp|P09241|OPSD_ENTDO	7e-11	Rhodopsin OS=Enteroctopus dofleini GN=RHO PE=1 SV=1
	sp|P24603|OPSD_LOLFO	1e-10	Rhodopsin OS=Loligo forbesi GN=RHO PE=1 SV=1
	sp|Q17094|OPSD_ALLSU	1e-10	Rhodopsin (Fragment) OS=Alloteuthis subulata GN=RHO PE=1 SV=1
PAC:15718484	sp|O15973|OPSD1_MIZYE	7e-14	Rhodopsin, GQ-coupled OS=Mizuhopecten yessoensis GN=SCOP1 PE=1 SV=1
	sp|P41596|DOPR1_DROME	2e-11	Dopamine receptor 1 OS=Drosophila melanogaster GN=Dop1R1 PE=2 SV=2
	sp|P24603|OPSD_LOLFO	1e-10	Rhodopsin OS=Loligo forbesi GN=RHO PE=1 SV=1
	sp|O15974|OPSD2_MIZYE	8e-10	Rhodopsin, G0-coupled OS=Mizuhopecten yessoensis GN=SCOP2 PE=1 SV=1
	sp|Q09388|ACM2_CAEEL	1e-09	Probable muscarinic acetylcholine receptor gar-2 OS=Caenorhabditis elegans GN=gar-2 PE=2 SV=3
PAC:15718485	sp|O15973|OPSD1_MIZYE	3e-12	Rhodopsin, GQ-coupled OS=Mizuhopecten yessoensis GN=SCOP1 PE=1 SV=1
	sp|Q96P66|GP101_HUMAN	3e-12	Probable G-protein coupled receptor 101 OS=Homo sapiens GN=GPR101 PE=2 SV=1
	sp|Q6IYF9|SUCR1_RAT	4e-10	Succinate receptor 1 OS=Rattus norvegicus GN=Sucnr1 PE=2 SV=1
	sp|P46023|GR101_LYMST	5e-10	G-protein coupled receptor GRL101 OS=Lymnaea stagnalis PE=2 SV=1
	sp|P24603|OPSD_LOLFO	7e-10	Rhodopsin OS=Loligo forbesi GN=RHO PE=1 SV=1
PAC:15719539	sp|Q8BLD9|DRD5_MOUSE	1e-07	D(1B) dopamine receptor OS=Mus musculus GN=Drd5 PE=2 SV=1
	sp|P21918|DRD5_HUMAN	2e-07	D(1B) dopamine receptor OS=Homo sapiens GN=DRD5 PE=1 SV=2
	sp|P25115|DRD5_RAT	2e-07	D(1B) dopamine receptor OS=Rattus norvegicus GN=Drd5 PE=2 SV=1
	sp|Q5IS65|5HT6R_PANTR	3e-07	5-hydroxytryptamine receptor 6 OS=Pan troglodytes GN=HTR6 PE=2 SV=1
	sp|P50406|5HT6R_HUMAN	4e-07	5-hydroxytryptamine receptor 6 OS=Homo sapiens GN=HTR6 PE=1 SV=1
PAC:15721359	sp|Q90674|LSHR_CHICK	1e-77	Lutropin-choriogonadotropic hormone receptor (Fragment) OS=Gallus gallus GN=LHCGR PE=2 SV=1
	sp|Q9BGN4|TSHR_FELCA	4e-76	Thyrotropin receptor OS=Felis catus GN=TSHR PE=2 SV=1
	sp|P14763|TSHR_CANFA	2e-75	Thyrotropin receptor OS=Canis familiaris GN=TSHR PE=2 SV=1
	sp|Q8SPP9|TSHR_PIG	8e-75	Thyrotropin receptor OS=Sus scrofa GN=TSHR PE=2 SV=2
	sp|Q28005|LSHR_BOVIN	9e-75	Lutropin-choriogonadotropic hormone receptor OS=Bos taurus GN=LHCGR PE=2 SV=1
PAC:15721762	sp|P22888|LSHR_HUMAN	1e-69	Lutropin-choriogonadotropic hormone receptor OS=Homo sapiens GN=LHCGR PE=1 SV=4
	sp|O02721|LSHR_CALJA	3e-68	Lutropin-choriogonadotropic hormone receptor OS=Callithrix jacchus GN=LHCGR PE=2 SV=1
	sp|P14763|TSHR_CANFA	9e-68	Thyrotropin receptor OS=Canis familiaris GN=TSHR PE=2 SV=1
	sp|Q28005|LSHR_BOVIN	1e-67	Lutropin-choriogonadotropic hormone receptor OS=Bos taurus GN=LHCGR PE=2 SV=1
	sp|P30730|LSHR_MOUSE	2e-67	Lutropin-choriogonadotropic hormone receptor OS=Mus musculus GN=Lhcgr PE=2 SV=1
PAC:15722199	sp|O35214|OPSX_MOUSE	2e-09	Visual pigment-like receptor peropsin OS=Mus musculus GN=Rrh PE=1 SV=1
	sp|Q3U6B2|GP183_MOUSE	3e-09	G-protein coupled receptor 183 OS=Mus musculus GN=Gpr183 PE=1 SV=1
	sp|O57422|OPN4B_XENLA	3e-09	Melanopsin-B OS=Xenopus laevis GN=opn4b PE=2 SV=1
	sp|O14718|OPSX_HUMAN	5e-09	Visual pigment-like receptor peropsin OS=Homo sapiens GN=RRH PE=1 SV=1
	sp|D4A7K7|GP183_RAT	8e-09	G-protein coupled receptor 183 OS=Rattus norvegicus GN=Gpr183 PE=3 SV=1
PAC:15722200	sp|O57422|OPN4B_XENLA	8e-12	Melanopsin-B OS=Xenopus laevis GN=opn4b PE=2 SV=1
	sp|O35214|OPSX_MOUSE	2e-10	Visual pigment-like receptor peropsin OS=Mus musculus GN=Rrh PE=1 SV=1
	sp|O14718|OPSX_HUMAN	3e-10	Visual pigment-like receptor peropsin OS=Homo sapiens GN=RRH PE=1 SV=1
	sp|Q6XL69|OPN4_RUTRU	4e-10	Melanopsin OS=Rutilus rutilus GN=opn4 PE=2 SV=1
	sp|Q5YKK9|OPN4_FELCA	5e-10	Melanopsin OS=Felis catus GN=OPN4 PE=2 SV=1
PAC:15722205	sp|O57422|OPN4B_XENLA	3e-11	Melanopsin-B OS=Xenopus laevis GN=opn4b PE=2 SV=1
	sp|O14718|OPSX_HUMAN	5e-10	Visual pigment-like receptor peropsin OS=Homo sapiens GN=RRH PE=1 SV=1
	sp|O35214|OPSX_MOUSE	5e-10	Visual pigment-like receptor peropsin OS=Mus musculus GN=Rrh PE=1 SV=1
	sp|Q9QXZ9|OPN4_MOUSE	3e-09	Melanopsin OS=Mus musculus GN=Opn4 PE=1 SV=1
	sp|Q6XL69|OPN4_RUTRU	4e-09	Melanopsin OS=Rutilus rutilus GN=opn4 PE=2 SV=1
PAC:15722301	sp|Q4R1I4|OPN4_BRABE	2e-11	Melanopsin OS=Branchiostoma belcheri GN=OPN4 PE=1 SV=1
	sp|P30731|GPR83_MOUSE	1e-10	Probable G-protein coupled receptor 83 OS=Mus musculus GN=Gpr83 PE=2 SV=2
	sp|Q5MD61|CXCR3_BOVIN	1e-10	C-X-C chemokine receptor type 3 OS=Bos taurus GN=CXCR3 PE=2 SV=1
	sp|Q9TTQ9|GPR83_CANFA	1e-10	Probable G-protein coupled receptor 83 OS=Canis familiaris GN=GPR83 PE=2 SV=1
	sp|Q804Q2|OPN4B_GADMO	2e-10	Melanopsin-B OS=Gadus morhua GN=opn4b PE=2 SV=1
PAC:15722303	sp|P50406|5HT6R_HUMAN	2e-10	5-hydroxytryptamine receptor 6 OS=Homo sapiens GN=HTR6 PE=1 SV=1
	sp|Q5IS65|5HT6R_PANTR	2e-10	5-hydroxytryptamine receptor 6 OS=Pan troglodytes GN=HTR6 PE=2 SV=1
	sp|Q91559|5HT7R_XENLA	4e-10	5-hydroxytryptamine receptor 7 OS=Xenopus laevis GN=htr7 PE=2 SV=1
	sp|Q9JHG3|APJ_RAT	4e-10	Apelin receptor OS=Rattus norvegicus GN=Aplnr PE=1 SV=1
	sp|O97666|APJ_MACMU	6e-10	Apelin receptor OS=Macaca mulatta GN=APLNR PE=3 SV=1
PAC:15722304	sp|Q9BZJ6|GPR63_HUMAN	2e-12	Probable G-protein coupled receptor 63 OS=Homo sapiens GN=GPR63 PE=2 SV=2
	sp|P30974|TLR1_DROME	3e-12	Tachykinin-like peptides receptor 86C OS=Drosophila melanogaster GN=TkR86C PE=2 SV=2
	sp|Q9EQQ3|GPR63_MOUSE	5e-12	Probable G-protein coupled receptor 63 OS=Mus musculus GN=Gpr63 PE=2 SV=2
	sp|O15973|OPSD1_MIZYE	3e-11	Rhodopsin, GQ-coupled OS=Mizuhopecten yessoensis GN=SCOP1 PE=1 SV=1
	sp|P79218|NK2R_RABIT	4e-11	Substance-K receptor OS=Oryctolagus cuniculus GN=TACR2 PE=2 SV=1
PAC:15722305	sp|Q9TTQ9|GPR83_CANFA	1e-10	Probable G-protein coupled receptor 83 OS=Canis familiaris GN=GPR83 PE=2 SV=1
	sp|Q9NYM4|GPR83_HUMAN	4e-10	Probable G-protein coupled receptor 83 OS=Homo sapiens GN=GPR83 PE=2 SV=2
	sp|P30731|GPR83_MOUSE	6e-10	Probable G-protein coupled receptor 83 OS=Mus musculus GN=Gpr83 PE=2 SV=2
	sp|P49286|MTR1B_HUMAN	1e-09	Melatonin receptor type 1B OS=Homo sapiens GN=MTNR1B PE=1 SV=1
	sp|Q867B2|CXCR3_CAPHI	2e-09	C-X-C chemokine receptor type 3 OS=Capra hircus GN=CXCR3 PE=2 SV=1
PAC:15722306	sp|Q9EQQ3|GPR63_MOUSE	1e-11	Probable G-protein coupled receptor 63 OS=Mus musculus GN=Gpr63 PE=2 SV=2
	sp|Q9BZJ6|GPR63_HUMAN	2e-11	Probable G-protein coupled receptor 63 OS=Homo sapiens GN=GPR63 PE=2 SV=2
	sp|P30974|TLR1_DROME	3e-10	Tachykinin-like peptides receptor 86C OS=Drosophila melanogaster GN=TkR86C PE=2 SV=2
	sp|P79945|PSP24_XENLA	3e-10	High-affinity lysophosphatidic acid receptor OS=Xenopus laevis PE=2 SV=1
	sp|P49019|HCAR3_HUMAN	8e-10	Hydroxycarboxylic acid receptor 3 OS=Homo sapiens GN=HCAR3 PE=1 SV=3
PAC:15722307	sp|F8VQN3|GPR31_MOUSE	3e-09	12-(S)-hydroxy-5,8,10,14-eicosatetraenoic acid receptor OS=Mus musculus GN=Gpr31 PE=3 SV=1
	sp|P50406|5HT6R_HUMAN	4e-09	5-hydroxytryptamine receptor 6 OS=Homo sapiens GN=HTR6 PE=1 SV=1
	sp|Q9R1C8|5HT6R_MOUSE	6e-09	5-hydroxytryptamine receptor 6 OS=Mus musculus GN=Htr6 PE=2 SV=1
	sp|P49286|MTR1B_HUMAN	1e-08	Melatonin receptor type 1B OS=Homo sapiens GN=MTNR1B PE=1 SV=1
	sp|O14843|FFAR3_HUMAN	1e-08	Free fatty acid receptor 3 OS=Homo sapiens GN=FFAR3 PE=1 SV=1
PAC:15722410	sp|Q9N0W7|EDNRB_RABIT	3e-07	Endothelin B receptor OS=Oryctolagus cuniculus GN=EDNRB PE=2 SV=1
	sp|O15973|OPSD1_MIZYE	4e-07	Rhodopsin, GQ-coupled OS=Mizuhopecten yessoensis GN=SCOP1 PE=1 SV=1
	sp|P49019|HCAR3_HUMAN	7e-07	Hydroxycarboxylic acid receptor 3 OS=Homo sapiens GN=HCAR3 PE=1 SV=3
	sp|P24530|EDNRB_HUMAN	8e-07	Endothelin B receptor OS=Homo sapiens GN=EDNRB PE=1 SV=1
	sp|Q96P68|OXGR1_HUMAN	8e-07	2-oxoglutarate receptor 1 OS=Homo sapiens GN=OXGR1 PE=2 SV=1
PAC:15722868	sp|Q8TDS4|HCAR2_HUMAN	1e-10	Hydroxycarboxylic acid receptor 2 OS=Homo sapiens GN=HCAR2 PE=1 SV=1
	sp|P49019|HCAR3_HUMAN	4e-10	Hydroxycarboxylic acid receptor 3 OS=Homo sapiens GN=HCAR3 PE=1 SV=3
	sp|P54833|ADRB2_CANFA	6e-10	Beta-2 adrenergic receptor OS=Canis familiaris GN=ADRB2 PE=2 SV=1
	sp|O88854|GALR2_MOUSE	8e-10	Galanin receptor type 2 OS=Mus musculus GN=Galr2 PE=2 SV=2
	sp|Q5IS65|5HT6R_PANTR	2e-09	5-hydroxytryptamine receptor 6 OS=Pan troglodytes GN=HTR6 PE=2 SV=1
PAC:15723144	sp|O88626|GALR3_RAT	3e-16	Galanin receptor type 3 OS=Rattus norvegicus GN=Galr3 PE=2 SV=1
	sp|O88853|GALR3_MOUSE	6e-16	Galanin receptor type 3 OS=Mus musculus GN=Galr3 PE=2 SV=2
	sp|O60755|GALR3_HUMAN	5e-15	Galanin receptor type 3 OS=Homo sapiens GN=GALR3 PE=2 SV=1
	sp|O15973|OPSD1_MIZYE	2e-14	Rhodopsin, GQ-coupled OS=Mizuhopecten yessoensis GN=SCOP1 PE=1 SV=1
	sp|Q91559|5HT7R_XENLA	5e-13	5-hydroxytryptamine receptor 7 OS=Xenopus laevis GN=htr7 PE=2 SV=1
PAC:15723376	sp|P43253|PI2R_RAT	5e-12	Prostacyclin receptor OS=Rattus norvegicus GN=Ptgir PE=2 SV=1
	sp|O15973|OPSD1_MIZYE	9e-12	Rhodopsin, GQ-coupled OS=Mizuhopecten yessoensis GN=SCOP1 PE=1 SV=1
	sp|P43252|PI2R_MOUSE	1e-11	Prostacyclin receptor OS=Mus musculus GN=Ptgir PE=1 SV=1
	sp|P49286|MTR1B_HUMAN	2e-09	Melatonin receptor type 1B OS=Homo sapiens GN=MTNR1B PE=1 SV=1
	sp|Q867B2|CXCR3_CAPHI	2e-09	C-X-C chemokine receptor type 3 OS=Capra hircus GN=CXCR3 PE=2 SV=1
PAC:15723377	sp|P43253|PI2R_RAT	1e-11	Prostacyclin receptor OS=Rattus norvegicus GN=Ptgir PE=2 SV=1
	sp|P43252|PI2R_MOUSE	6e-11	Prostacyclin receptor OS=Mus musculus GN=Ptgir PE=1 SV=1
	sp|O15973|OPSD1_MIZYE	7e-10	Rhodopsin, GQ-coupled OS=Mizuhopecten yessoensis GN=SCOP1 PE=1 SV=1
	sp|Q867B2|CXCR3_CAPHI	8e-09	C-X-C chemokine receptor type 3 OS=Capra hircus GN=CXCR3 PE=2 SV=1
	sp|Q9JII9|CXCR3_RAT	2e-08	C-X-C chemokine receptor type 3 OS=Rattus norvegicus GN=Cxcr3 PE=2 SV=1
PAC:15723378	sp|Q9Y5Y3|GPR45_HUMAN	2e-10	Probable G-protein coupled receptor 45 OS=Homo sapiens GN=GPR45 PE=2 SV=2
	sp|Q9EQQ4|GPR45_MOUSE	5e-10	Probable G-protein coupled receptor 45 OS=Mus musculus GN=Gpr45 PE=2 SV=1
	sp|P41596|DOPR1_DROME	3e-09	Dopamine receptor 1 OS=Drosophila melanogaster GN=Dop1R1 PE=2 SV=2
	sp|Q9EQQ3|GPR63_MOUSE	3e-09	Probable G-protein coupled receptor 63 OS=Mus musculus GN=Gpr63 PE=2 SV=2
	sp|Q9N0W7|EDNRB_RABIT	1e-08	Endothelin B receptor OS=Oryctolagus cuniculus GN=EDNRB PE=2 SV=1
PAC:15724271	sp|Q9MYW9|OPRM_MACMU	4e-09	Mu-type opioid receptor OS=Macaca mulatta GN=OPRM1 PE=2 SV=2
	sp|Q91175|ADA1A_ORYLA	7e-09	Alpha-1A adrenergic receptor OS=Oryzias latipes GN=adra1a PE=3 SV=1
	sp|Q9EP66|HCAR2_MOUSE	9e-09	Hydroxycarboxylic acid receptor 2 OS=Mus musculus GN=Hcar2 PE=2 SV=1
	sp|O16005|OPSD_SEPOF	1e-08	Rhodopsin OS=Sepia officinalis GN=RHO PE=2 SV=1
	sp|Q95M54|OPRM_MACFA	3e-08	Mu-type opioid receptor OS=Macaca fascicularis GN=OPRM1 PE=2 SV=1
PAC:15724373	sp|Q91559|5HT7R_XENLA	9e-15	5-hydroxytryptamine receptor 7 OS=Xenopus laevis GN=htr7 PE=2 SV=1
	sp|Q2YDN1|GP161_BOVIN	2e-14	G protein-coupled receptor 161 OS=Bos taurus GN=GPR161 PE=2 SV=1
	sp|O18910|OPSG_RABIT	3e-14	Medium-wave-sensitive opsin 1 OS=Oryctolagus cuniculus GN=OPN1MW PE=1 SV=2
	sp|O18914|OPSR_CANFA	4e-14	Long-wave-sensitive opsin 1 OS=Canis familiaris GN=OPN1LW PE=2 SV=2
	sp|Q9R024|OPSG_CAVPO	6e-14	Medium-wave-sensitive opsin 1 OS=Cavia porcellus GN=OPN1MW PE=2 SV=1
PAC:15724923	sp|Q9BGI7|OPSR_BOVIN	6e-18	Long-wave-sensitive opsin 1 OS=Bos taurus GN=OPN1LW PE=2 SV=1
	sp|O18910|OPSG_RABIT	6e-18	Medium-wave-sensitive opsin 1 OS=Oryctolagus cuniculus GN=OPN1MW PE=1 SV=2
	sp|Q9R024|OPSG_CAVPO	4e-17	Medium-wave-sensitive opsin 1 OS=Cavia porcellus GN=OPN1MW PE=2 SV=1
	sp|P34989|OPSL_CALJA	5e-17	Opsin, longwave 563 nm (Fragment) OS=Callithrix jacchus PE=1 SV=1
	sp|Q95170|OPSR_CAPHI	5e-17	Long-wave-sensitive opsin 1 OS=Capra hircus GN=OPN1LW PE=1 SV=1
PAC:15724924	sp|Q6U736|OPN5_HUMAN	1e-13	Opsin-5 OS=Homo sapiens GN=OPN5 PE=1 SV=3
	sp|O88626|GALR3_RAT	2e-13	Galanin receptor type 3 OS=Rattus norvegicus GN=Galr3 PE=2 SV=1
	sp|O60755|GALR3_HUMAN	3e-13	Galanin receptor type 3 OS=Homo sapiens GN=GALR3 PE=2 SV=1
	sp|O88853|GALR3_MOUSE	4e-13	Galanin receptor type 3 OS=Mus musculus GN=Galr3 PE=2 SV=2
	sp|Q6VZZ7|OPN5_MOUSE	6e-13	Opsin-5 OS=Mus musculus GN=Opn5 PE=1 SV=1
PAC:15725490	sp|P35358|OPSG_GECGE	3e-10	Green-sensitive opsin P521 OS=Gecko gecko PE=1 SV=1
	sp|O13092|OPSB_SAIBB	6e-09	Short-wave-sensitive opsin 1 OS=Saimiri boliviensis boliviensis GN=OPN1SW PE=1 SV=1
	sp|Q28997|ADRB2_PIG	4e-07	Beta-2 adrenergic receptor OS=Sus scrofa GN=ADRB2 PE=2 SV=2
	sp|O35478|OPSG_SCICA	5e-07	Medium-wave-sensitive opsin 1 OS=Sciurus carolinensis GN=OPN1MW PE=2 SV=2
	sp|O42574|ADRB1_XENLA	6e-07	Beta-1 adrenergic receptor OS=Xenopus laevis GN=adrb1 PE=2 SV=1
PAC:15726227	sp|Q96P66|GP101_HUMAN	1e-14	Probable G-protein coupled receptor 101 OS=Homo sapiens GN=GPR101 PE=2 SV=1
	sp|Q25188|OAR_HELVI	4e-12	Octopamine receptor OS=Heliothis virescens PE=2 SV=1
	sp|Q80T62|GP101_MOUSE	6e-12	Probable G-protein coupled receptor 101 OS=Mus musculus GN=Gpr101 PE=2 SV=2
	sp|Q60474|ADA2A_CAVPO	7e-12	Alpha-2A adrenergic receptor OS=Cavia porcellus GN=ADRA2A PE=3 SV=1
	sp|P18871|ADA2A_PIG	1e-11	Alpha-2A adrenergic receptor OS=Sus scrofa GN=ADRA2A PE=1 SV=1
PAC:15726228	sp|Q25188|OAR_HELVI	1e-13	Octopamine receptor OS=Heliothis virescens PE=2 SV=1
	sp|Q25322|OAR2_LOCMI	5e-13	Putative tyramine receptor 2 OS=Locusta migratoria GN=GCR2 PE=2 SV=1
	sp|Q25321|OAR1_LOCMI	6e-13	Tyramine receptor 1 OS=Locusta migratoria GN=GCR1 PE=1 SV=1
	sp|Q17232|OAR_BOMMO	6e-13	Octopamine receptor OS=Bombyx mori PE=2 SV=1
	sp|P32251|ADRA2_CARAU	7e-13	Alpha-2 adrenergic receptor OS=Carassius auratus PE=3 SV=1
PAC:15727588	sp|O88626|GALR3_RAT	8e-10	Galanin receptor type 3 OS=Rattus norvegicus GN=Galr3 PE=2 SV=1
	sp|O88853|GALR3_MOUSE	1e-09	Galanin receptor type 3 OS=Mus musculus GN=Galr3 PE=2 SV=2
	sp|Q96G91|P2Y11_HUMAN	4e-09	P2Y purinoceptor 11 OS=Homo sapiens GN=P2RY11 PE=2 SV=2
	sp|P49019|HCAR3_HUMAN	4e-09	Hydroxycarboxylic acid receptor 3 OS=Homo sapiens GN=HCAR3 PE=1 SV=3
	sp|O60755|GALR3_HUMAN	4e-09	Galanin receptor type 3 OS=Homo sapiens GN=GALR3 PE=2 SV=1
PAC:15727589	sp|Q9EQQ3|GPR63_MOUSE	9e-09	Probable G-protein coupled receptor 63 OS=Mus musculus GN=Gpr63 PE=2 SV=2
	sp|B2RPY5|GP161_MOUSE	1e-08	G-protein coupled receptor 161 OS=Mus musculus GN=Gpr161 PE=1 SV=1
	sp|Q9BZJ6|GPR63_HUMAN	2e-08	Probable G-protein coupled receptor 63 OS=Homo sapiens GN=GPR63 PE=2 SV=2
	sp|P30974|TLR1_DROME	3e-08	Tachykinin-like peptides receptor 86C OS=Drosophila melanogaster GN=TkR86C PE=2 SV=2
	sp|Q9EQQ4|GPR45_MOUSE	5e-08	Probable G-protein coupled receptor 45 OS=Mus musculus GN=Gpr45 PE=2 SV=1
PAC:15728240	sp|O15973|OPSD1_MIZYE	3e-11	Rhodopsin, GQ-coupled OS=Mizuhopecten yessoensis GN=SCOP1 PE=1 SV=1
	sp|P79393|PI2R_BOVIN	2e-10	Prostacyclin receptor OS=Bos taurus GN=PTGIR PE=3 SV=1
	sp|P41596|DOPR1_DROME	3e-10	Dopamine receptor 1 OS=Drosophila melanogaster GN=Dop1R1 PE=2 SV=2
	sp|P0C5J4|GPR52_MOUSE	6e-10	Probable G-protein coupled receptor 52 OS=Mus musculus GN=Gpr52 PE=3 SV=1
	sp|Q9Y2T5|GPR52_HUMAN	1e-09	Probable G-protein coupled receptor 52 OS=Homo sapiens GN=GPR52 PE=2 SV=2
PAC:15728243	sp|O15973|OPSD1_MIZYE	2e-14	Rhodopsin, GQ-coupled OS=Mizuhopecten yessoensis GN=SCOP1 PE=1 SV=1
	sp|P09241|OPSD_ENTDO	3e-11	Rhodopsin OS=Enteroctopus dofleini GN=RHO PE=1 SV=1
	sp|P49286|MTR1B_HUMAN	1e-09	Melatonin receptor type 1B OS=Homo sapiens GN=MTNR1B PE=1 SV=1
	sp|P46023|GR101_LYMST	1e-09	G-protein coupled receptor GRL101 OS=Lymnaea stagnalis PE=2 SV=1
	sp|Q17094|OPSD_ALLSU	1e-09	Rhodopsin (Fragment) OS=Alloteuthis subulata GN=RHO PE=1 SV=1
PAC:15728244	sp|O15973|OPSD1_MIZYE	4e-15	Rhodopsin, GQ-coupled OS=Mizuhopecten yessoensis GN=SCOP1 PE=1 SV=1
	sp|Q09388|ACM2_CAEEL	4e-11	Probable muscarinic acetylcholine receptor gar-2 OS=Caenorhabditis elegans GN=gar-2 PE=2 SV=3
	sp|P46023|GR101_LYMST	5e-11	G-protein coupled receptor GRL101 OS=Lymnaea stagnalis PE=2 SV=1
	sp|P24603|OPSD_LOLFO	1e-10	Rhodopsin OS=Loligo forbesi GN=RHO PE=1 SV=1
	sp|P09241|OPSD_ENTDO	2e-10	Rhodopsin OS=Enteroctopus dofleini GN=RHO PE=1 SV=1
